# Supplementary material for: Blood Transcriptional Profiling Reveals Immunological Signatures of Distinct States of Infection of Humans with Leishmania infantum
Source: PLoS Negl Trop Dis. 2016 Nov 9;10(11):e0005123. doi: 10.1371/journal.pntd.0005123 (PMC5102635; doi:10.1371/journal.pntd.0005123)
Supplement: S1 Data — (XLSX) [file pntd.0005123.s005.xlsx]

## Sheet: VL vs CTRL
Supplementary data 1. Differentially expressed genes between VL patients and uninfected controls
ProbeID	Gene symbol	Log2FoldChange	p value	FDR
ILMN_1655702	ABHD5	-1.73333	1e-10	3e-06
ILMN_1740265	ACOT7	3.71329	1e-10	1e-10
ILMN_2332250	ACOT7	2.04889	1e-10	1e-10
ILMN_1750158	ACOX1	-1.53754	0.00041	0.003904
ILMN_2078599	ACP5	1.85839	1e-10	1.3e-05
ILMN_1671703	ACTA2	1.76732	1e-05	0.000252
ILMN_1803686	ADA	1.83189	1e-10	1e-06
ILMN_1708348	ADAM8	-1.88334	2e-05	0.0003
ILMN_1731064	ADCK3	-1.8292	1e-10	1e-10
ILMN_2353633	ADGRE2	-2.39492	1e-10	1e-06
ILMN_1755873	ADGRE3	-2.16017	1e-10	1e-10
ILMN_2348487	ADGRE3	-2.92125	1e-10	2e-06
ILMN_1673363	ADGRE5	-2.01424	1e-10	1.1e-05
ILMN_2413508	ADGRE5	-1.93062	1e-10	7.3e-05
ILMN_1714567	AHNAK	-1.59441	0.00079	0.006506
ILMN_1696512	AHSP	4.49068	6e-05	0.000844
ILMN_3240117	AIDA	1.54961	3e-05	0.000447
ILMN_1792473	AIF1	-1.90582	1e-10	3e-06
ILMN_1703538	AIF1	-2.30254	4e-05	0.00065
ILMN_1681301	AIM2	2.39291	3e-05	0.000443
ILMN_1713124	AKR1C3	-1.92486	2e-05	0.000378
ILMN_2410909	AKT1	-1.69375	1e-10	1e-05
ILMN_1708323	ALAS2	5.12181	0.0001	0.00124
ILMN_1793859	ALDH2	-1.69962	1e-10	6.4e-05
ILMN_1680996	ALOX5	-2.02917	1e-10	7.5e-05
ILMN_1701603	ALPL	-7.86021	1e-10	1e-10
ILMN_1788462	AMD1	-1.57131	1e-10	3.1e-05
ILMN_1778723	AMICA1	-2.48226	1e-10	1e-10
ILMN_1793894	ANAPC13	-1.58462	1e-10	1e-10
ILMN_1799848	ANKRD22	3.42824	1e-10	1e-10
ILMN_2132599	ANKRD22	5.48428	1e-10	1e-10
ILMN_2048607	ANKRD9	2.93269	1e-10	1e-10
ILMN_1763837	ANPEP	-2.10008	5e-05	0.000663
ILMN_1812926	ANTXR2	-2.20721	1e-10	1e-10
ILMN_2184184	ANXA1	-1.63567	3e-05	0.000509
ILMN_1766411	AP1S2	-1.84495	1e-10	7e-06
ILMN_2120273	AP1S2	-1.67273	1e-05	0.00021
ILMN_1659463	APAF1	-1.69024	1e-10	1.4e-05
ILMN_1801710	APBB1IP	-1.74092	2e-05	0.000386
ILMN_1664828	APOBEC3H	1.56386	1e-05	0.0002
ILMN_1697925	APOBR	-1.54743	2e-05	0.000351
ILMN_1756862	APOL3	1.91967	1e-10	1e-10
ILMN_1715068	AQP9	-3.24266	1e-10	4e-06
ILMN_1772233	ARAP1	-1.63649	1e-10	2e-06
ILMN_3269719	ARAP1	-1.66522	1e-10	6e-06
ILMN_1812618	ARAP3	-2.79818	1e-10	1e-10
ILMN_3240997	ARAP3	-2.32084	1e-10	1e-10
ILMN_1777998	ARHGAP25	-2.16196	1e-10	1e-10
ILMN_2382657	ARHGAP9	-2.35677	1e-10	1e-06
ILMN_1663916	ARHGAP9	-1.77512	1e-05	0.000275
ILMN_1670130	ARID3A	-1.64977	1e-05	0.000115
ILMN_2325168	ARRB1	-1.65344	1e-10	3e-05
ILMN_1819608	ARRB1	-1.68872	1e-10	5.3e-05
ILMN_2395711	ARRB2	-1.56865	0.00082	0.006696
ILMN_1723412	ASCL2	1.70889	2e-05	0.000281
ILMN_1664644	ATG16L2	-1.55624	0.00071	0.006003
ILMN_1670609	ATOX1	1.64818	0.00013	0.001493
ILMN_2310621	ATP5J2	1.59847	1e-05	0.000197
ILMN_2307883	ATP5J2	1.59939	1e-05	0.000199
ILMN_1721391	ATP6V0B	-1.60964	1e-10	1.7e-05
ILMN_2353642	ATP6V0B	-1.71362	1e-10	2e-05
ILMN_1795826	ATP6V0D1	-1.58498	0.0001	0.001245
ILMN_1711516	ATP6V1A	-1.85109	1e-10	9.8e-05
ILMN_1787705	ATP6V1B2	-1.90037	1e-10	9.3e-05
ILMN_1797310	ATP6V1D	1.51783	0.00044	0.004121
ILMN_1684217	AURKB	1.60639	1e-10	1e-10
ILMN_1692267	B4GALT3	1.62878	1e-10	7e-06
ILMN_2390416	BAG6	1.53271	0.00132	0.009573
ILMN_1663631	BANP	-1.9266	1e-10	1e-10
ILMN_1651826	BASP1	-3.81116	1e-10	1e-10
ILMN_1668822	BATF	1.86757	1e-10	6e-06
ILMN_1690241	BATF2	1.96393	1e-10	5.2e-05
ILMN_1720850	BAZ2B	-1.67559	1e-10	2.1e-05
ILMN_1763386	BID	-1.92983	1e-10	1e-10
ILMN_2349459	BIRC5	2.26151	1e-10	1e-10
ILMN_1786658	BOLA3	1.56674	1e-10	4.1e-05
ILMN_2352921	BPGM	3.67033	7e-05	0.000895
ILMN_1766736	BPI	1.50847	0.00067	0.005762
ILMN_1723480	BST2	1.69204	0.00011	0.001353
ILMN_1775743	BTG1	-2.06814	1e-10	1e-10
ILMN_1770085	BTG2	-1.876	1e-10	2e-06
ILMN_2205963	C10orf54	-1.8534	1e-10	2.6e-05
ILMN_1716382	C12orf75	1.89963	1e-10	1e-05
ILMN_1793729	C15orf39	-2.56367	1e-10	1e-10
ILMN_1773407	C16orf72	-1.56705	1e-10	2.1e-05
ILMN_1664920	C19orf12	1.82536	2e-05	0.000362
ILMN_1796409	C1QB	3.59821	1e-10	1e-10
ILMN_1785902	C1QC	1.59471	1e-10	1e-10
ILMN_1787526	C2orf88	3.0355	1e-10	7.1e-05
ILMN_1689836	C5AR1	-3.16542	1e-10	1e-10
ILMN_1652431	CA1	5.51248	0.00036	0.003503
ILMN_1765858	CAB39	-1.61358	6e-05	0.000839
ILMN_1814044	CABIN1	-1.55902	3e-05	0.000429
ILMN_1754076	CACNA2D3	-1.68793	1e-10	1e-10
ILMN_1687858	CALM2	-1.51661	1e-10	1e-10
ILMN_1736256	CALR	1.60748	1e-10	3e-06
ILMN_1906187	CAMK1D	-1.96924	1e-10	1e-10
ILMN_1809695	CAMK2G	-1.57569	1e-10	1e-10
ILMN_1664012	CANT1	-1.68861	1e-10	1e-10
ILMN_1809477	CARHSP1	1.86811	1e-10	3.5e-05
ILMN_2181968	CBL	-1.5679	1e-10	7e-05
ILMN_1685580	CBLB	1.58611	9e-05	0.001093
ILMN_1774086	CBX3	1.77578	0.00063	0.005434
ILMN_1657361	CBX7	-2.22633	1e-10	1e-10
ILMN_1651987	CCDC167	1.69477	3e-05	0.000507
ILMN_1778478	CCDC28B	1.57776	1e-10	1.5e-05
ILMN_1801939	CCNB2	2.5521	1e-10	1e-10
ILMN_1773119	CCNF	1.64166	1e-10	1e-10
ILMN_3237926	CCNJL	-2.33701	1e-10	1e-10
ILMN_1763745	CCNJL	-1.58082	1e-10	1e-06
ILMN_1678833	CCR1	-1.95876	1e-05	0.000164
ILMN_1763322	CCR3	-3.6163	1e-10	1e-10
ILMN_1740015	CD14	-2.31492	1e-10	1.1e-05
ILMN_2396444	CD14	-1.85148	2e-05	0.000288
ILMN_1719433	CD1D	-1.66229	1e-10	2.2e-05
ILMN_1693552	CD300A	-2.23485	1e-10	1e-10
ILMN_1782741	CD300LB	-1.7841	1e-10	3e-06
ILMN_2112357	CD300LF	-1.80618	3e-05	0.00054
ILMN_2233783	CD38	2.23467	1e-10	1e-10
ILMN_2325837	CD3D	1.53696	0.00015	0.001689
ILMN_1717197	CD3G	1.85104	1e-05	0.000124
ILMN_1803429	CD44	-1.62076	1e-10	1e-10
ILMN_2307740	CD46	-1.82523	5e-05	0.000663
ILMN_2353732	CD8A	1.92085	5e-05	0.000706
ILMN_1768482	CD8A	1.85065	0.00011	0.001341
ILMN_1704730	CD93	-3.80643	1e-10	1e-10
ILMN_1663390	CDC20	4.30256	1e-10	1e-10
ILMN_1652777	CDC42EP2	-1.67609	1e-10	1.1e-05
ILMN_2349138	CDC42SE1	-1.76012	1e-10	1.9e-05
ILMN_1769027	CDC42SE1	-1.59678	1e-10	3.1e-05
ILMN_1670238	CDC45	1.74156	1e-10	1e-10
ILMN_1683450	CDCA5	2.19605	1e-10	1e-10
ILMN_1737184	CDCA7	2.2459	1e-10	1e-10
ILMN_1676891	CDK19	-1.70888	1e-10	4e-06
ILMN_1784602	CDKN1A	1.59171	0.00022	0.002364
ILMN_1722811	CDKN1B	-1.52645	2e-05	0.000391
ILMN_1718565	CDKN1C	-1.53227	0.0001	0.001218
ILMN_1806056	CEACAM8	1.55133	0.00072	0.006046
ILMN_1715715	CEBPA	-1.88724	1e-10	0.000112
ILMN_1693014	CEBPB	-2.24862	1e-10	1e-10
ILMN_1782050	CEBPD	-2.05356	1e-10	5.8e-05
ILMN_2368718	CENPM	2.35244	1e-10	1e-10
ILMN_1720526	CENPN	1.85821	1e-10	1e-10
ILMN_1665217	CEP19	-1.77862	5e-05	0.000765
ILMN_1747016	CEP55	1.64835	1e-10	1e-10
ILMN_1787808	CEP63	-2.03106	1e-10	1e-10
ILMN_1767475	CERK	-1.50857	1e-10	4e-06
ILMN_1658121	CFP	-1.61887	3e-05	0.000474
ILMN_3307868	CHI3L1	-2.36293	1e-10	0.000103
ILMN_2326273	CHI3L2	2.65024	1e-10	1e-10
ILMN_1763265	CHMP1B	-1.72171	1e-10	5e-06
ILMN_2202940	CHPT1	2.00423	0.00058	0.005087
ILMN_1734707	CHST13	-2.39705	2e-05	0.000363
ILMN_1670926	CHST15	-2.51189	1e-10	1e-06
ILMN_1732831	CHST7	-1.77173	1e-10	1e-10
ILMN_1791576	CHSY1	-1.67663	4e-05	0.000625
ILMN_1674661	CIRBP	-1.54065	0.00015	0.001687
ILMN_1796397	CISD2	2.36695	1e-10	0.000112
ILMN_1719256	CKS1B	1.63275	1e-10	1e-10
ILMN_2041046	CKS1B	1.67469	1e-10	1e-10
ILMN_2072296	CKS2	2.20602	1e-10	1e-10
ILMN_1654875	CLC	-3.41045	0.00042	0.003926
ILMN_1709204	CLEC4A	-1.95917	1e-10	7e-06
ILMN_2399363	CLEC4A	-2.25034	1e-10	6.3e-05
ILMN_2125374	CMAS	1.56192	0.00043	0.003991
ILMN_1709634	CMBL	1.55135	1e-10	1e-10
ILMN_1783333	CMC2	1.61964	1e-05	0.000133
ILMN_1799030	CMTM2	-4.66882	1e-10	1e-10
ILMN_1696494	CMTM6	-2.13797	1e-10	2.3e-05
ILMN_2169839	CNBP	-1.57725	3e-05	0.000523
ILMN_1726769	CNDP2	1.53736	1e-10	8.3e-05
ILMN_1812967	CNPY3	-1.62854	1e-10	1e-10
ILMN_1662865	CPPED1	-1.88987	1e-10	1e-10
ILMN_2058795	CPQ	-1.96089	1e-10	1e-10
ILMN_2400759	CPVL	-2.19297	1e-10	6.1e-05
ILMN_1682928	CPVL	-1.97933	2e-05	0.000404
ILMN_1731714	CREB5	-2.30973	1e-05	0.00021
ILMN_1728677	CREB5	-1.63609	0.00033	0.003242
ILMN_1809583	CREBBP	-1.52021	0.00012	0.00144
ILMN_1776788	CREBRF	-1.56198	2e-05	0.000341
ILMN_1680624	CREG1	2.03611	0.00047	0.004344
ILMN_1686805	CRK	-1.5297	2e-05	0.000372
ILMN_2155228	CRLF3	-1.66244	1e-10	4e-06
ILMN_1686623	CSF1R	-2.27826	1e-10	9e-06
ILMN_1661196	CSF2RA	-1.80801	1e-10	2.1e-05
ILMN_2376455	CSF2RA	-1.88404	1e-10	2.7e-05
ILMN_2323172	CSF3R	-3.32438	1e-10	1e-10
ILMN_2371280	CSF3R	-2.94352	1e-10	1e-10
ILMN_1703123	CSRNP1	-1.89227	3e-05	0.000468
ILMN_1800354	CST3	-2.14694	1e-05	0.000128
ILMN_1679826	CST7	1.65736	0.00098	0.007642
ILMN_2144573	CTBS	-1.5086	0.00023	0.002466
ILMN_1692962	CTDSP2	-2.02254	1e-10	1e-10
ILMN_1763487	CTLA4	2.06886	1e-10	2.9e-05
ILMN_1743032	CTSS	-2.14374	1e-10	1e-10
ILMN_1791759	CXCL10	2.28007	1e-10	1e-10
ILMN_1728478	CXCL16	-2.38829	1e-10	3e-06
ILMN_2184373	CXCL8	-1.50448	1e-10	0.000109
ILMN_1662524	CXCR1	-3.94785	1e-10	1e-10
ILMN_2320888	CXCR4	-1.74679	3e-05	0.000509
ILMN_1688158	CYB5R4	-1.5074	6e-05	0.00083
ILMN_2087692	CYBRD1	-1.73843	1e-10	4e-06
ILMN_1693338	CYP1B1	-1.68467	1e-10	1e-06
ILMN_1704985	CYP27A1	-2.92445	1e-10	7e-06
ILMN_1660364	CYTH4	-1.95595	1e-10	1e-10
ILMN_3238196	CYTH4	-2.12161	1e-10	1e-10
ILMN_1746864	CYTIP	-1.59171	1e-05	0.000161
ILMN_1718988	DAZAP2	-1.89823	1e-10	9e-06
ILMN_1661599	DDIT4	1.75714	2e-05	0.000302
ILMN_1794392	DDX3X	-1.66624	0.00097	0.007594
ILMN_1767509	DEF8	-2.3234	1e-10	1e-06
ILMN_1692742	DENND3	-1.85124	1e-10	7e-06
ILMN_1785356	DENND5A	-2.0419	1e-10	1e-10
ILMN_3245413	DENND5A	-1.92617	1e-10	1e-06
ILMN_1737580	DESI1	1.58732	1e-10	3.1e-05
ILMN_1681520	DGAT2	-1.6435	1e-10	1e-06
ILMN_1713301	DGCR2	-1.54247	1e-10	1e-10
ILMN_1725510	DHCR24	1.65533	1e-10	1e-10
ILMN_3232696	DHFR	2.12631	1e-10	1e-10
ILMN_1807455	DHRS7	-2.02393	1e-10	1e-10
ILMN_2180352	DIP2B	-1.73886	1e-10	1e-06
ILMN_1776998	DNAJA4	2.96151	1e-10	2e-06
ILMN_1753243	DNAJB11	1.62989	1e-10	0.000107
ILMN_1691117	DNTTIP1	-1.54238	3e-05	0.000448
ILMN_2047112	DPCD	1.69092	0.00043	0.004
ILMN_1689160	DPEP2	-3.11518	1e-10	1e-10
ILMN_1731275	DPEP3	-1.51032	1e-05	0.000201
ILMN_1672503	DPYSL2	-1.62578	0.00021	0.002241
ILMN_1781285	DUSP1	-3.75645	1e-10	1e-10
ILMN_1656501	DUSP5	1.57309	1e-10	0.000103
ILMN_2396020	DUSP6	-2.02953	1e-10	3.3e-05
ILMN_1795227	DYNLL1	1.72424	1e-10	7e-06
ILMN_2300186	DYNLL1	1.71524	4e-05	0.000638
ILMN_1755537	EIF1AY	4.54591	0.00066	0.005664
ILMN_2228976	EIF1AY	1.58094	0.00075	0.006274
ILMN_2156267	EIF2AK1	1.88134	0.00085	0.00684
ILMN_1655497	EIF4B	-1.69008	2e-05	0.000335
ILMN_1794522	EIF5A	1.56497	3e-05	0.000434
ILMN_1706635	ELANE	2.15298	0.0001	0.001247
ILMN_1664010	ELF1	-1.53234	0.0004	0.003786
ILMN_1784320	ELMO1	-1.54147	1e-10	9.1e-05
ILMN_2174369	ELOVL5	-1.67902	1e-10	4.5e-05
ILMN_2388547	EPSTI1	3.20981	1e-05	0.000228
ILMN_1664068	ERGIC1	-1.65449	0.00013	0.001543
ILMN_1720158	ETS2	-1.61437	1e-10	1e-10
ILMN_1733579	EVI2A	-1.58297	1e-10	9.9e-05
ILMN_1763452	EVI2B	-2.27114	1e-10	1.3e-05
ILMN_1778226	EXTL3	-1.61446	1e-10	1e-06
ILMN_1708105	EZH2	1.65008	1e-10	1e-10
ILMN_2041190	F2RL1	-1.64604	1e-10	1.1e-05
ILMN_3266606	FABP5	2.11472	1e-10	1e-10
ILMN_2146761	FABP5	1.69843	1e-10	6e-06
ILMN_1667966	FAM129A	-3.0866	1e-10	1e-10
ILMN_1810725	FAM129A	-3.20996	1e-10	1e-10
ILMN_3247182	FAM179A	2.17187	1e-10	7.2e-05
ILMN_1890614	FAM212B	-4.10229	1e-10	1e-10
ILMN_2388955	FAM212B	-2.19222	1e-05	0.000242
ILMN_1691760	FAM45A	-1.68335	1e-10	1e-10
ILMN_1713266	FAM46C	3.47998	0.00012	0.00144
ILMN_1744508	FAM53C	-1.69951	1e-10	9.9e-05
ILMN_1680037	FAM65A	-1.56628	1e-05	0.000201
ILMN_1726597	FAM65B	-1.93964	1e-10	1e-10
ILMN_2378100	FBXL5	-1.77301	0.00066	0.005659
ILMN_1701455	FBXO6	2.39474	1e-10	1e-06
ILMN_1688423	FCER1A	-4.58927	1e-10	1e-10
ILMN_2302757	FCGBP	-1.54716	0.00076	0.006305
ILMN_1654389	FCGR1A	1.74286	1e-10	5e-06
ILMN_3247506	FCGR1C	1.97689	3e-05	0.00047
ILMN_1666932	FCGR2A	-3.52815	1e-10	1e-10
ILMN_2289849	FCGR2A	-3.56062	1e-10	1e-10
ILMN_1728639	FCGR3B	-3.2542	0.00116	0.008717
ILMN_1705302	FCGRT	-2.74485	1e-10	1e-10
ILMN_1774091	FECH	2.53474	0.00019	0.002109
ILMN_2160929	FEN1	1.71198	1e-10	7e-06
ILMN_1797895	FFAR2	-2.38054	0.00032	0.003137
ILMN_1761945	FGFBP2	1.87511	0.00079	0.006492
ILMN_2355831	FHL2	2.42579	1e-10	1e-10
ILMN_1658351	FIS1	2.00621	7e-05	0.00091
ILMN_1787345	FKBP11	1.64321	8e-05	0.000994
ILMN_1782045	FKBP4	2.53554	1e-10	5e-06
ILMN_1665738	FLI1	-1.55405	1e-10	0.00011
ILMN_1726222	FLOT2	-1.58894	1e-05	0.000143
ILMN_1669523	FOS	-2.26772	1e-10	1e-06
ILMN_2106902	FOXN3	-1.53997	1e-05	0.000172
ILMN_2092118	FPR1	-2.62499	1e-05	0.000114
ILMN_1740875	FPR2	-1.92348	0.0001	0.00124
ILMN_1736180	FRAT1	-1.8117	1e-10	1e-10
ILMN_1781416	FRAT1	-1.64154	1e-10	3.2e-05
ILMN_1788213	FRAT2	-2.82691	1e-10	1e-10
ILMN_1704286	FXYD5	-1.5587	1e-05	0.000114
ILMN_2410783	GAA	-1.62689	1e-05	0.000208
ILMN_1665964	GAB2	-2.48993	1e-10	1e-10
ILMN_1671482	GALM	1.79079	4e-05	0.000574
ILMN_1675191	GAPT	-2.07406	1e-10	4.9e-05
ILMN_3242271	GAPT	-1.733	0.00026	0.002646
ILMN_1745994	GAS7	-1.56241	1e-05	0.000148
ILMN_1782487	GBP1	2.55501	1e-10	1e-10
ILMN_2148785	GBP1	3.62267	1e-10	5e-06
ILMN_1701114	GBP1	2.6304	1e-10	6.1e-05
ILMN_1774077	GBP2	1.7594	1e-10	3.7e-05
ILMN_1771385	GBP4	3.21215	1e-10	1e-10
ILMN_2114568	GBP5	4.32412	1e-10	1e-10
ILMN_1800602	GCA	-2.83369	1e-10	2e-06
ILMN_1809590	GINS2	2.38765	1e-10	1e-10
ILMN_1723048	GJC2	1.71979	0.00083	0.006733
ILMN_1769245	GLIPR1	-2.16337	1e-10	1e-10
ILMN_1796165	GLRX5	2.28661	0.00041	0.003848
ILMN_1775762	GNAI2	-1.63417	2e-05	0.000384
ILMN_1757074	GNG10	-1.63417	0.00096	0.007565
ILMN_1804332	GPR137	1.5532	1e-10	1e-10
ILMN_1730816	GPR162	-2.2368	1e-10	2e-06
ILMN_1798706	GPR183	-1.96097	1e-10	1e-10
ILMN_2168217	GPR183	-1.72584	1e-10	1e-06
ILMN_1662799	GPSM3	-1.6635	6e-05	0.00081
ILMN_1742521	GRB2	-1.74292	1e-10	3e-05
ILMN_1666206	GSDMB	1.78156	1e-05	0.000119
ILMN_1665428	GSDMD	1.57827	1e-05	0.000186
ILMN_2227573	GSTO1	1.53598	1e-10	3.3e-05
ILMN_1683093	GYPB	4.88832	1e-10	0.000109
ILMN_1695187	GYPE	5.84303	1e-10	6.8e-05
ILMN_1779324	GZMA	1.9094	1e-05	0.000181
ILMN_2109489	GZMB	4.12654	1e-10	1e-10
ILMN_1731233	GZMH	2.35751	3e-05	0.00051
ILMN_1757467	H1F0	1.6358	0.00123	0.009055
ILMN_1708728	H2AFJ	1.98311	2e-05	0.000355
ILMN_1785756	H2AFX	1.58711	1e-10	1e-06
ILMN_1674034	H2AFY	-1.56557	0.00019	0.002063
ILMN_1695706	H3F3B	-1.85231	1e-10	1e-10
ILMN_1769705	H3F3C	-2.01869	2e-05	0.000387
ILMN_2074748	HAL	-1.66637	1e-10	2e-06
ILMN_1654319	HAPLN3	1.78089	1e-10	1e-06
ILMN_1693826	HAVCR2	2.4373	1e-10	1e-10
ILMN_1815527	HBD	4.04135	7e-05	0.000954
ILMN_2091454	HBM	2.99867	0.00015	0.00174
ILMN_2160764	HBP1	-1.53748	1e-10	1e-10
ILMN_1685415	HBP1	-1.55386	1e-10	6e-06
ILMN_1696183	HBQ1	2.8287	0.00014	0.001624
ILMN_1746436	HCG27	-1.58238	0.00036	0.003465
ILMN_1791771	HCK	-2.35556	1e-10	1e-06
ILMN_1727402	HCLS1	-1.54126	5e-05	0.000677
ILMN_2374159	HERPUD1	-1.51688	6e-05	0.000801
ILMN_1806692	HEXB	-1.54623	1e-10	1e-10
ILMN_1757406	HIST1H1C	2.56495	1e-10	7.3e-05
ILMN_1651496	HIST1H2BD	2.21972	0.00011	0.001365
ILMN_1796179	HIST1H2BK	1.6031	0.00054	0.004843
ILMN_2087646	HLX	-1.81427	5e-05	0.00077
ILMN_1726306	HMBS	2.42827	2e-05	0.000287
ILMN_1797728	HMGCS1	1.51369	6e-05	0.000839
ILMN_1774380	HPS1	1.52782	8e-05	0.001037
ILMN_1735367	HSD17B11	-1.95634	3e-05	0.000459
ILMN_1787843	HSDL2	-1.58023	1e-10	1e-10
ILMN_1788017	HSH2D	-1.97912	1e-10	7.8e-05
ILMN_2373515	HSP90AA1	1.9962	0.00012	0.001415
ILMN_1673711	HSP90AB1	1.7334	0.00083	0.006738
ILMN_1674236	HSPB1	3.30085	1e-10	1e-10
ILMN_3236821	HSPB1	2.1919	1e-10	6e-06
ILMN_2381397	HSPD1	1.56294	0.00045	0.004171
ILMN_2212763	ICAM3	-1.90825	1e-10	1e-10
ILMN_1732296	ID3	-1.51444	9e-05	0.001141
ILMN_1751753	IDH2	1.90734	1e-10	1e-10
ILMN_3239965	IDO1	1.56184	0.00067	0.005748
ILMN_1656310	IDO1	1.52129	0.00117	0.008757
ILMN_1815445	IDS	-1.63742	1e-10	8.8e-05
ILMN_2058782	IFI27	25.1448	1e-10	1e-10
ILMN_3272500	IFI27L1	2.2332	1e-10	1e-10
ILMN_3238560	IFI27L2	1.79058	1e-10	4.7e-05
ILMN_1740319	IFI27L2	1.69409	3e-05	0.000443
ILMN_1745374	IFI35	2.13949	3e-05	0.00047
ILMN_1759155	IFIT1B	3.56961	0.0007	0.005939
ILMN_1673352	IFITM2	-1.58042	1e-05	0.000172
ILMN_2207291	IFNG	1.97387	1e-10	1e-10
ILMN_1675939	IFNGR1	-2.32238	1e-10	1e-10
ILMN_1764964	IFNGR2	-1.56736	4e-05	0.000572
ILMN_1667561	IFRD1	-1.62394	1e-10	6e-06
ILMN_1702447	IGF2BP2	2.69391	0.0001	0.001236
ILMN_1807662	IGF2R	-1.60893	0.00112	0.008463
ILMN_1768505	IL13RA1	-3.51909	1e-10	1e-10
ILMN_1728724	IL17RA	-1.56833	0.00111	0.0084
ILMN_1775501	IL1B	-2.18836	1e-10	3e-05
ILMN_1772131	IL1R2	-2.60843	1e-10	4e-06
ILMN_1778010	IL32	2.10666	1e-10	4e-06
ILMN_2094061	IMPA2	-2.77306	1e-10	1e-10
ILMN_1676515	IMPDH1	-2.15145	1e-10	1e-10
ILMN_1803819	IQGAP1	-1.78085	5e-05	0.000671
ILMN_1804396	IRF2BPL	-2.16914	3e-05	0.000523
ILMN_1675421	ISCA1	2.25866	0.00012	0.00141
ILMN_1672024	ISCA1	2.27669	0.00056	0.004929
ILMN_1721888	ITGA2B	1.67679	3e-05	0.000494
ILMN_1792679	ITGA5	-2.24768	1e-10	1e-10
ILMN_2254635	ITGAX	-2.01665	4e-05	0.000559
ILMN_2076600	ITM2A	1.68955	2e-05	0.00032
ILMN_1751708	ITM2B	-2.13588	2e-05	0.000308
ILMN_1715674	ITPK1	-1.71099	4e-05	0.000594
ILMN_1805192	ITPRIP	-1.58375	0.00015	0.001704
ILMN_1764177	JARID2	-1.78272	1e-10	1e-10
ILMN_1764970	JMJD1C	-1.79368	1e-10	1e-10
ILMN_2086077	JUNB	-1.69019	1e-10	1.7e-05
ILMN_1784630	KBTBD11	-1.85163	1e-10	9e-06
ILMN_2397521	KDM6B	-1.51722	1e-10	1.9e-05
ILMN_2196550	KIAA0226L	-1.73835	1e-10	2e-06
ILMN_1773388	KIAA0226L	-1.62487	1e-10	5.6e-05
ILMN_1693233	KIAA0513	-1.6972	2e-05	0.000373
ILMN_1771482	KIAA1324	-1.91726	0.00041	0.003879
ILMN_2229922	KIAA1551	-1.75895	0.00068	0.0058
ILMN_2222008	KIFC1	1.55499	1e-10	1e-10
ILMN_1702738	KLC3	2.03069	0.00123	0.009087
ILMN_1751656	KLF11	-1.83677	1e-10	1e-10
ILMN_1735014	KLF6	-1.97897	1e-10	1e-10
ILMN_1737406	KLF6	-2.39509	1e-05	0.000133
ILMN_2079655	KLRB1	-1.87511	0.00014	0.001573
ILMN_2055781	KLRF1	-2.03654	0.00048	0.004348
ILMN_1813338	LAG3	6.86742	1e-10	1e-10
ILMN_1673282	LAMP2	-2.40712	1e-10	1e-10
ILMN_2279961	LAMP2	-1.7543	1e-10	7e-06
ILMN_1659753	LAMP2	-1.76828	2e-05	0.000332
ILMN_2243687	LAMP2	-2.13918	5e-05	0.000664
ILMN_1752351	LAMP2	-1.61357	0.00015	0.001693
ILMN_1683792	LAP3	2.06683	8e-05	0.001073
ILMN_1772359	LAPTM5	-1.76427	1e-10	1e-10
ILMN_1691539	LAT	1.55022	1e-05	0.0002
ILMN_2404625	LAT	1.56321	2e-05	0.000332
ILMN_2326953	LAT2	-1.86291	1e-10	5.6e-05
ILMN_1803560	LAT2	-1.82185	1e-05	0.000123
ILMN_2053415	LDLR	1.84994	1e-10	1e-10
ILMN_1663080	LFNG	-2.03719	1e-10	3e-06
ILMN_1687306	LGALS2	-2.32251	4e-05	0.000577
ILMN_1716983	LILRA2	-2.91918	1e-10	1e-10
ILMN_2312340	LILRB2	-1.66398	0.00015	0.00169
ILMN_1784884	LILRB3	-1.77887	0.00043	0.004042
ILMN_3183139	LINC00265	-2.23005	1e-10	2.3e-05
ILMN_3248247	LINC00265	-2.07755	1e-10	8.4e-05
ILMN_3302350	LINC00265	-1.88715	1e-05	0.000172
ILMN_3234142	LINC00623	-1.56802	1e-10	0.0001
ILMN_1795835	LINC00936	-1.70848	0.0001	0.001284
ILMN_1713934	LITAF	-2.48301	1e-10	1.4e-05
ILMN_1652128	LMBRD1	-1.8934	1e-10	3e-06
ILMN_1800078	LMO2	-1.55402	0.00029	0.002878
ILMN_3256478	LOC100129034	-1.9641	1e-10	1e-10
ILMN_1680774	LOC728392	-1.67249	1e-10	1e-10
ILMN_1667319	LPPR2	-1.81944	1e-10	5e-06
ILMN_1805228	LRG1	-1.98426	0.00019	0.002075
ILMN_1804419	LRMP	-2.09934	1e-10	1e-10
ILMN_1766487	LRRC25	-2.3351	1e-10	1e-10
ILMN_2150196	LRRC25	-2.20092	2e-05	0.000379
ILMN_2345353	LST1	-2.08022	1e-05	0.00012
ILMN_1688373	LST1	-2.01523	1e-05	0.000139
ILMN_1718936	LST1	-2.96855	1e-05	0.000211
ILMN_1667476	LTBR	-1.61994	1e-05	0.00014
ILMN_1807825	LY86	-1.80743	1e-10	8.6e-05
ILMN_1781155	LYN	-2.46775	1e-10	3e-06
ILMN_1747771	MAEA	-1.54209	1e-10	6e-06
ILMN_1800733	MANBA	-1.59113	1e-10	1e-10
ILMN_2183510	MANF	1.61147	4e-05	0.000593
ILMN_2100689	MAP2K4	-1.61921	1e-10	4e-06
ILMN_1723020	MAP3K1	-1.7602	1e-10	1.4e-05
ILMN_1765122	MAP3K2	-1.57821	3e-05	0.000478
ILMN_1779010	MAP3K3	-1.61546	1e-10	2.9e-05
ILMN_1777906	MAP7D1	-1.51384	1e-05	0.00027
ILMN_1667260	MAPK3	-1.54833	1e-05	0.000256
ILMN_2402341	MAPK3	-1.62108	0.0001	0.00124
ILMN_1703142	MARCH2	1.73254	0.00136	0.0098
ILMN_1717337	MARCH7	-1.78967	1e-10	1e-10
ILMN_1807042	MARCKS	-3.1862	1e-10	1e-06
ILMN_1714433	MARCKSL1	-1.58673	1e-05	0.000239
ILMN_1738749	MAST3	-1.56923	3e-05	0.000489
ILMN_1746012	MBD6	-1.69255	1e-10	1e-05
ILMN_1905548	MBNL3	1.76263	3e-05	0.000497
ILMN_1722218	MBOAT7	-2.79027	1e-10	1e-06
ILMN_1672660	MBP	-1.70492	1e-10	4e-06
ILMN_2398939	MBP	-1.67695	0.00124	0.009087
ILMN_1803988	MCL1	-1.63918	1e-10	2e-05
ILMN_1737205	MCM4	1.79125	1e-10	1e-10
ILMN_1798654	MCM6	1.72401	1e-10	1.2e-05
ILMN_1660462	MCOLN2	1.63646	0.00053	0.004697
ILMN_2290118	MEGF9	-1.83318	1e-05	0.000227
ILMN_1658290	METTL22	1.59331	1e-10	1.9e-05
ILMN_2165473	MID1IP1	-1.95956	1e-10	1e-10
ILMN_1668960	MID1IP1	-1.94881	3e-05	0.00047
ILMN_1746408	MIDN	-1.52431	9e-05	0.00113
ILMN_1742578	MKLN1	-1.5204	0.00081	0.00663
ILMN_1750429	MKNK1	-1.54259	2e-05	0.000288
ILMN_1671885	MLF2	-1.50904	0.00013	0.001497
ILMN_1678170	MME	-2.82647	1e-10	6.3e-05
ILMN_1717207	MMP25	-3.37412	1e-10	1e-06
ILMN_1738992	MNDA	-3.23872	2e-05	0.00031
ILMN_1725700	MOV10	1.63741	1e-10	1.4e-05
ILMN_2386008	MPZL1	-1.96884	1e-10	1e-06
ILMN_2072603	MRPL14	1.55876	2e-05	0.000345
ILMN_2041327	MRPL37	1.53567	2e-05	0.000355
ILMN_1797731	MS4A6A	-1.961	1e-10	8e-05
ILMN_1721035	MS4A6A	-1.51298	0.00015	0.001673
ILMN_2359800	MS4A6A	-1.5474	0.00106	0.008123
ILMN_3245973	MSL1	-1.56424	1e-10	8e-06
ILMN_1720889	MSMO1	1.50463	1e-10	8.4e-05
ILMN_1659895	MSN	-1.51344	0.00049	0.004438
ILMN_1719661	MSRB1	-1.7081	0.00079	0.006484
ILMN_1691156	MT1A	3.72468	1e-10	1e-10
ILMN_2173611	MT1E	4.59184	1e-10	1e-10
ILMN_1718766	MT1F	2.10007	1e-10	1e-10
ILMN_1715401	MT1G	2.00258	1e-10	1e-10
ILMN_2136089	MT1IP	2.11595	1e-10	1e-10
ILMN_1775170	MT1X	1.66734	1e-05	0.000133
ILMN_1686664	MT2A	3.78899	1e-10	1e-10
ILMN_1761281	MT2A	2.24716	1e-05	0.000143
ILMN_1674706	MTHFD2	1.76975	1e-10	4e-06
ILMN_2405521	MTHFD2	1.50753	1e-10	1.5e-05
ILMN_3251728	MTMR10	-1.86363	1e-10	1e-10
ILMN_1756992	MUC1	1.55667	1e-10	1e-10
ILMN_2231928	MX2	-1.92891	0.00051	0.004636
ILMN_2214678	MXD1	-2.92133	1e-10	1e-10
ILMN_2308849	MYADM	-2.83283	1e-10	1e-10
ILMN_2350574	MYADM	-2.65266	1e-10	1e-10
ILMN_1738523	MYD88	-1.504	6e-05	0.000783
ILMN_1713450	MYL6B	2.3624	1e-10	1e-10
ILMN_1675062	MYL9	1.63848	5e-05	0.0007
ILMN_1656111	MYLIP	-1.54369	1e-10	6.2e-05
ILMN_1681239	MYO1F	-1.86244	2e-05	0.000328
ILMN_1810289	MYOF	1.70204	1e-10	1e-10
ILMN_2391512	NAAA	-1.53108	1e-05	0.000154
ILMN_1758963	NADK	-1.92127	2e-05	0.000398
ILMN_1653871	NAMPT	-3.85957	1e-10	1.5e-05
ILMN_2177090	NBPF11	-1.50032	1e-10	1.1e-05
ILMN_1751444	NCAPG	1.62768	1e-10	1e-10
ILMN_1796642	NCF2	-2.5179	1e-10	1e-05
ILMN_1785005	NCF4	-2.16302	1e-10	0.000103
ILMN_2335704	NCF4	-2.57665	2e-05	0.000397
ILMN_1739805	NDE1	-1.82482	1e-10	1e-10
ILMN_1705064	NDEL1	-1.79092	1e-10	1e-06
ILMN_2397199	NDEL1	-1.50964	1e-10	1.2e-05
ILMN_1669966	NDUFS7	1.50679	0.00037	0.003574
ILMN_1794132	NDUFS8	1.51518	7e-05	0.000946
ILMN_1707312	NFIL3	-1.59406	0.00031	0.003087
ILMN_1694325	NFIX	1.85123	0.00028	0.002837
ILMN_1810488	NFYC	-1.50002	1e-10	9e-06
ILMN_1815086	NINJ1	-2.55986	1e-10	1.1e-05
ILMN_1682993	NKG7	2.07843	1e-10	3e-05
ILMN_1716105	NLRP12	-2.52947	1e-10	1.1e-05
ILMN_1758735	NLRP12	-1.56617	1e-10	6e-05
ILMN_1712026	NLRP3	-1.76344	1e-10	1e-10
ILMN_2310896	NLRP3	-1.72399	1e-10	1e-10
ILMN_1741133	NME1	1.81527	1e-10	1e-06
ILMN_1800634	NME4	2.24024	2e-05	0.000345
ILMN_2369580	NPRL3	1.77973	0.00138	0.009929
ILMN_3237385	NRBF2	-2.17085	1e-10	2e-06
ILMN_1719344	NRBF2	-2.14514	1e-10	8.4e-05
ILMN_2094952	NUAK2	-2.17761	1e-10	1e-10
ILMN_1789793	NUAK2	-1.53337	1e-10	6.8e-05
ILMN_1722634	NUCB1	1.51959	1e-05	0.000142
ILMN_2330243	NUDT1	1.6261	1e-10	1e-10
ILMN_1705114	NUMB	-2.2179	1e-10	1e-10
ILMN_2331266	NUMB	-2.42023	1e-10	1e-10
ILMN_1666049	NUP214	-2.11361	1e-10	2e-06
ILMN_1726720	NUSAP1	2.18426	1e-10	1e-10
ILMN_3239460	OAZ2	-1.71884	0.00062	0.005413
ILMN_3297455	OIP5-AS1	1.50994	1e-10	5e-06
ILMN_1666089	OLIG1	-1.94685	0.0003	0.002955
ILMN_2381899	OPTN	1.96982	1e-05	0.000247
ILMN_1656482	OSBPL2	-1.79543	1e-10	1e-10
ILMN_1782459	OSBPL8	-1.76501	1e-10	5e-06
ILMN_1664094	P2RY13	-2.69027	1e-10	1e-10
ILMN_1728984	PA2G4	1.70119	0.00022	0.002367
ILMN_1716488	PACS1	-1.5612	3e-05	0.000434
ILMN_1702396	PACSIN2	-2.27437	1e-10	1e-10
ILMN_1784753	PAIP2	-1.55139	0.00012	0.001401
ILMN_1767365	PAK1	-1.76316	1e-05	0.000117
ILMN_1712687	PAK2	-1.75017	1e-10	3.6e-05
ILMN_1694810	PANX2	-2.22743	1e-10	2.1e-05
ILMN_1681845	PAPD4	-1.52998	1e-10	2e-06
ILMN_2181432	PAPL	1.9864	1e-10	1e-10
ILMN_2262044	PARP10	1.62254	0.00011	0.001294
ILMN_2397954	PARP3	1.53286	1e-10	2e-06
ILMN_1682699	PBX2	-1.52757	8e-05	0.001012
ILMN_1810181	PCGF6	1.59692	1e-10	0.000105
ILMN_1694177	PCNA	1.57561	1e-10	1.5e-05
ILMN_1689518	PECAM1	-2.77736	1e-10	1e-10
ILMN_1679268	PELI1	-2.16641	1e-10	1e-06
ILMN_1780132	PELI2	-1.79832	1e-10	1e-06
ILMN_2186061	PFKFB3	-1.86897	1e-10	3e-05
ILMN_1653292	PFKFB4	-2.2342	1e-10	1.1e-05
ILMN_1805737	PFKP	1.68125	1e-10	1e-05
ILMN_1808047	PHC2	-1.87164	3e-05	0.000475
ILMN_1756676	PHF19	1.57959	0.00028	0.002805
ILMN_1704537	PHGDH	1.97234	1e-10	1e-06
ILMN_1693192	PI3	-7.66384	1e-10	1e-06
ILMN_1780598	PIAS1	-1.64653	1e-10	1e-05
ILMN_1715273	PICALM	-2.31686	1e-10	5e-06
ILMN_1766275	PIK3CD	-1.62261	1e-10	1.3e-05
ILMN_2362858	PILRA	-1.85809	1e-10	7.1e-05
ILMN_1729915	PILRA	-1.74391	1e-10	0.000111
ILMN_2241953	PILRA	-1.78763	2e-05	0.000373
ILMN_1911042	PIP4K2A	1.61306	0.00103	0.007941
ILMN_1793934	PISD	-2.42167	1e-10	1e-10
ILMN_1688702	PJA2	-1.7179	1e-05	0.000144
ILMN_2093343	PLAC8	1.71675	1e-05	0.000134
ILMN_1724066	PLCB2	-1.56859	0.00058	0.00511
ILMN_1811470	PLEK2	1.77023	0.00087	0.006954
ILMN_1708041	PLEKHF1	1.73034	2e-05	0.000393
ILMN_1780671	PLEKHG3	-2.72006	1e-10	1e-10
ILMN_1689968	PLEKHO2	-1.66964	2e-05	0.000308
ILMN_1660021	PLIN3	-1.54867	2e-05	0.000378
ILMN_2172174	PNP	2.33488	1e-10	2.3e-05
ILMN_1787923	PNPLA2	1.68127	0.0006	0.005265
ILMN_1767422	POLR1D	2.05006	2e-05	0.00033
ILMN_1693287	POMP	1.72504	1e-10	1e-10
ILMN_2059535	PPM1F	-2.8537	1e-10	1e-10
ILMN_1673798	PPOX	1.52567	1e-10	8.6e-05
ILMN_1659936	PPP1R15A	-2.13821	1e-10	1e-10
ILMN_1660732	PPP2R2B	1.61173	0.00082	0.006651
ILMN_1724544	PPP4R1	-2.49661	1e-10	1e-10
ILMN_2345512	PPP4R1	-1.51486	1e-05	0.000275
ILMN_1669273	PPT1	-1.54468	0.00018	0.002019
ILMN_1728934	PRC1	1.65252	1e-10	1e-10
ILMN_2367215	PRCP	-1.65677	1e-10	4.2e-05
ILMN_2366388	PRDX1	1.56254	1e-10	4.9e-05
ILMN_1777342	PREX1	-1.74372	1e-10	3.2e-05
ILMN_1740633	PRF1	2.28183	1e-10	3.1e-05
ILMN_1738632	PRKAR1A	-1.62574	0.0001	0.00121
ILMN_3299520	PRKCB	-1.51169	5e-05	0.0007
ILMN_1801105	PRKCD	-1.56988	6e-05	0.000847
ILMN_1737988	PRNP	-1.64449	1e-10	1e-05
ILMN_1775257	PROK2	-6.24299	1e-10	1e-10
ILMN_2355559	PSAP	-1.6056	6e-05	0.000829
ILMN_1749109	PSAP	-1.59517	0.00018	0.002029
ILMN_1692938	PSAT1	1.53417	1e-10	1e-10
ILMN_2198376	PSMA4	1.73817	1e-10	1e-10
ILMN_1759952	PSMA5	1.53526	1e-10	1e-06
ILMN_2151818	PSMA6	1.72985	1e-10	1e-10
ILMN_1675852	PSMA6	1.71043	1e-10	7e-06
ILMN_1764794	PSMB2	1.61207	1e-10	1e-06
ILMN_2390299	PSMB8	1.5888	1e-10	0.000112
ILMN_1786612	PSME2	2.22536	1e-10	1e-10
ILMN_1713058	PSTPIP2	2.00393	1e-10	7e-05
ILMN_1746836	PTAFR	-2.16116	1e-10	2.5e-05
ILMN_1768197	PTBP3	-1.61924	1e-05	0.000207
ILMN_1701134	PTEN	-1.54186	1e-10	2.3e-05
ILMN_1880406	PTEN	-1.7258	1e-10	9.6e-05
ILMN_2054297	PTGS2	-1.89874	3e-05	0.000474
ILMN_1721046	PTMS	2.11643	1e-10	3e-05
ILMN_2359710	PTP4A3	-1.72492	1e-10	2e-06
ILMN_1769779	PTP4A3	-1.77246	1e-10	3.2e-05
ILMN_2222074	PTPN12	-1.51129	1e-10	1.5e-05
ILMN_1715214	PTPN7	1.60648	3e-05	0.000455
ILMN_2383611	PTPRE	-1.94668	1e-10	1e-10
ILMN_1734543	PTPRE	-1.98906	1e-10	1e-06
ILMN_2042771	PTTG1	3.19967	1e-10	1e-10
ILMN_1802251	PTTG1IP	-1.80186	0.00015	0.001708
ILMN_2049021	PTTG3P	2.29273	1e-10	1e-10
ILMN_1696187	PYGL	-1.93175	0.00071	0.005952
ILMN_1692219	RAB11FIP1	-3.07464	1e-10	1e-10
ILMN_2409596	RAB11FIP1	-1.50676	1e-10	2.8e-05
ILMN_1753002	RAB2B	2.81831	1e-05	0.000262
ILMN_1660691	RAB31	-2.00855	1e-10	1.5e-05
ILMN_1716524	RAB7A	-1.50027	1e-10	9e-05
ILMN_1751571	RAD23A	1.8286	0.00016	0.001755
ILMN_1813489	RAF1	-1.95752	1e-10	1e-10
ILMN_1676358	RALB	-1.92758	1e-10	5.7e-05
ILMN_1776519	RAP1GAP	6.39799	1e-10	7.1e-05
ILMN_1659206	RARA	-2.32526	1e-10	4e-06
ILMN_1701613	RARRES3	2.34013	1e-10	1e-10
ILMN_1709683	RASSF2	-2.13107	1e-10	1e-10
ILMN_2352303	RASSF2	-2.44021	1e-10	1e-06
ILMN_2362902	RASSF5	-1.5222	6e-05	0.000844
ILMN_3306730	RBM47	-2.22386	1e-10	1e-06
ILMN_3224926	RBM47	-2.17397	1e-10	2e-06
ILMN_1666670	RBX1	1.74852	9e-05	0.00118
ILMN_2148668	RCBTB2	-1.71966	1e-10	4e-06
ILMN_1751886	REC8	1.54046	1e-10	5.2e-05
ILMN_1758941	REEP5	-1.51665	1e-10	3.2e-05
ILMN_3233388	RELL1	-2.06929	1e-10	1e-10
ILMN_1745262	REM2	-1.54265	2e-05	0.000395
ILMN_1656934	REPS2	-1.74871	5e-05	0.000752
ILMN_1802380	RERE	-1.8985	1e-10	1e-10
ILMN_2327795	RERE	-1.58871	1e-10	5e-06
ILMN_1749009	REXO2	1.98644	1e-10	2.4e-05
ILMN_1661002	RFWD2	-1.53325	1e-10	1e-06
ILMN_2408001	RFWD2	-1.56134	1e-10	5.8e-05
ILMN_2396287	RFX2	-1.59869	1e-10	1e-10
ILMN_2101278	RGS18	-2.1413	1e-10	3.3e-05
ILMN_2197365	RGS2	-3.64685	1e-10	1e-10
ILMN_1691717	RHBDF2	1.62716	1e-10	4.1e-05
ILMN_1651373	RHD	1.65233	7e-05	0.000954
ILMN_1802205	RHOB	-2.04043	1e-10	1e-10
ILMN_1739792	RHOG	-1.62006	3e-05	0.000478
ILMN_1678490	RILPL2	-1.66202	1e-05	0.000132
ILMN_1668743	RILPL2	-1.53129	1e-05	0.0002
ILMN_2404135	RIOK3	2.88459	0.00011	0.001369
ILMN_1724700	RIOK3	2.67775	0.00056	0.00497
ILMN_1780533	RNASE6	-2.84884	1e-10	1e-10
ILMN_1671565	RNASET2	-2.06474	1e-10	1e-10
ILMN_2339748	RNF13	-1.59391	1e-10	0.0001
ILMN_1729294	RNF130	-2.54646	1e-10	1e-10
ILMN_1752526	RNF144B	-1.59284	1e-10	8.6e-05
ILMN_1665877	RNF149	-1.89084	1e-10	6e-05
ILMN_3225534	RNF216P1	-1.66327	1e-10	3.6e-05
ILMN_1717809	RNF24	-2.07321	3e-05	0.000486
ILMN_1660079	RNF44	-1.55332	1e-10	3e-06
ILMN_3234993	ROMO1	1.55304	0.0006	0.005227
ILMN_1801633	ROMO1	1.54395	0.0013	0.009438
ILMN_1716895	RPA3	1.63601	1e-10	1e-06
ILMN_1803739	RPGRIP1	-1.61474	1e-10	1e-10
ILMN_1762747	RPL15	-1.57461	3e-05	0.000432
ILMN_2255310	RPS15A	1.89554	0.00035	0.00338
ILMN_1657515	RPS6KA5	-1.55986	1e-10	2e-06
ILMN_1756928	RTN1	-1.84319	1e-10	2e-06
ILMN_2363065	RTN3	-2.25422	1e-10	1e-10
ILMN_2320906	RTN3	-1.85129	1e-10	1.6e-05
ILMN_1730611	RTN4	-1.5535	1e-10	7e-05
ILMN_2173975	RTP4	1.53472	0.00059	0.0052
ILMN_1687315	RXRA	-2.03665	1e-10	3e-06
ILMN_1721842	RYBP	-1.78652	1e-10	1.7e-05
ILMN_1750101	S100A11	-1.93763	1e-05	0.000152
ILMN_3241234	S100A11	-2.38266	9e-05	0.001127
ILMN_1784737	S1PR4	-1.85002	1e-10	6e-06
ILMN_1689329	SCD	2.20049	1e-10	1e-10
ILMN_1701621	SCO2	1.99957	6e-05	0.000786
ILMN_2363586	SDCBP	-2.42534	1e-05	0.00014
ILMN_1749213	SDF2L1	1.74411	0.00091	0.007266
ILMN_1732575	SEC14L1	-1.69071	1e-05	0.000199
ILMN_1702787	SEMA4A	-1.81934	4e-05	0.000599
ILMN_1672589	SEMA4B	-1.5322	1e-05	0.000125
ILMN_1776157	SEPT4	3.24833	1e-10	1e-10
ILMN_2338452	SERPINA1	-2.90501	1e-10	7.1e-05
ILMN_2404154	SERPINA1	-2.24346	1e-10	9.2e-05
ILMN_1670305	SERPING1	3.11159	1e-10	5.1e-05
ILMN_1651347	SERTAD2	-1.60186	1e-10	2.6e-05
ILMN_1720513	SETBP1	1.62391	1e-10	1e-06
ILMN_1702487	SGK1	-4.9937	1e-10	1e-10
ILMN_3229324	SGK1	-3.26011	1e-10	1e-10
ILMN_3305938	SGK1	-3.05969	1e-10	1e-10
ILMN_2133675	SGSH	-1.58875	1e-10	2.9e-05
ILMN_1752046	SH2B3	-1.84486	1e-10	1e-10
ILMN_1711627	SIAH1	-1.59739	1e-10	1e-10
ILMN_1801313	SIAH2	2.32473	8e-05	0.000994
ILMN_1655549	SIGLEC10	-3.48147	1e-10	1e-10
ILMN_1732923	SIPA1L2	-1.5025	0.00069	0.005825
ILMN_1758146	SIRPA	-2.77833	1e-10	1e-10
ILMN_2372974	SIRPA	-2.56699	1e-10	1e-10
ILMN_1771801	SIRPG	1.60273	1e-10	1.9e-05
ILMN_2383058	SIRPG	1.53831	1e-10	3e-05
ILMN_1657129	SKAP2	-1.556	0.00023	0.002426
ILMN_1667224	SLAMF8	1.74739	1e-10	1e-10
ILMN_1741165	SLC11A1	-2.14466	9e-05	0.001129
ILMN_1695962	SLC12A9	-1.66174	1e-10	6.6e-05
ILMN_2085862	SLC15A3	-2.08107	1e-10	2e-06
ILMN_2076463	SLC15A4	-2.18562	1e-10	1e-10
ILMN_1679731	SLC15A4	-1.68127	1e-10	0.000109
ILMN_2364022	SLC16A3	-1.86771	0.00069	0.005854
ILMN_1755649	SLC16A5	-1.96848	1e-10	2e-06
ILMN_1698996	SLC19A1	-1.8532	1e-10	2e-06
ILMN_1707720	SLC1A5	1.74426	0.0002	0.002199
ILMN_1810514	SLC25A44	-1.61166	1e-10	1.8e-05
ILMN_1659027	SLC2A1	2.10201	1e-10	2.2e-05
ILMN_1758938	SLC31A2	-1.63296	1e-05	0.000134
ILMN_1695058	SLC38A5	1.89569	0.0002	0.002178
ILMN_1787127	SLC43A2	-2.26222	1e-10	1e-06
ILMN_1771987	SLC44A2	-1.67258	1e-10	1e-10
ILMN_1683859	SLC7A1	1.54765	1e-10	2.4e-05
ILMN_1720373	SLC7A5	2.22213	2e-05	0.000381
ILMN_1810275	SLC7A7	-1.95267	1e-10	1.1e-05
ILMN_1706261	SLCO3A1	-1.81964	1e-10	1e-10
ILMN_1654735	SLCO3A1	-1.68666	1e-10	2.7e-05
ILMN_2114720	SLPI	-1.6936	0.00015	0.001708
ILMN_2081682	SMAP2	-1.82498	1e-10	7e-06
ILMN_1781468	SMAP2	-2.29987	1e-10	4.1e-05
ILMN_1798270	SMCO4	1.53798	7e-05	0.000938
ILMN_1749834	SMIM1	5.44317	6e-05	0.000775
ILMN_1775380	SMOX	2.62043	1e-05	0.000256
ILMN_2367258	SMOX	2.603	0.00025	0.002576
ILMN_2107184	SNRK	-1.58979	3e-05	0.000456
ILMN_1794399	SNRK	-1.51783	0.0006	0.005246
ILMN_3256004	SNRPG	1.6309	0.00018	0.001955
ILMN_3279219	SNRPG	1.61329	0.00019	0.002036
ILMN_1683562	SNRPG	1.59564	0.00027	0.002765
ILMN_1691575	SNX2	-1.52132	1e-10	4e-05
ILMN_1714401	SNX27	-1.51907	0.00016	0.00178
ILMN_1740180	SNX3	2.08387	1e-10	5.7e-05
ILMN_1774733	SOCS1	2.20748	1e-10	1.1e-05
ILMN_1662438	SOD1	1.64608	1e-10	9.1e-05
ILMN_2060115	SORL1	-3.41349	1e-10	1e-10
ILMN_1759818	SORL1	-3.24846	1e-10	2e-06
ILMN_1676010	SP1	-1.55267	1e-10	2.2e-05
ILMN_1778599	SP140	1.5969	1e-10	8.7e-05
ILMN_3307700	SPCS3	1.51046	0.0003	0.003017
ILMN_1696463	SPI1	-2.66488	1e-10	2e-06
ILMN_2392043	SPI1	-2.35657	1e-05	0.000142
ILMN_1800739	SPINT2	-1.54235	2e-05	0.000322
ILMN_1760347	SRGN	-1.76689	0.00017	0.001924
ILMN_1672834	SSH2	-2.44012	1e-10	1e-10
ILMN_3227994	ST13	1.6683	0.00045	0.00417
ILMN_1765204	ST13	1.54221	0.00077	0.006358
ILMN_1658706	ST6GALNAC2	-1.92461	1e-10	3.2e-05
ILMN_2253732	ST8SIA4	-1.58844	1e-10	1e-10
ILMN_1717052	STARD10	-1.62336	7e-05	0.000966
ILMN_1690105	STAT1	2.7486	1e-10	2e-06
ILMN_1691364	STAT1	2.67453	1e-10	3e-06
ILMN_1777325	STAT1	2.31269	1e-10	1e-05
ILMN_1690921	STAT2	1.6035	0.00057	0.005006
ILMN_1684034	STAT5B	-1.58048	1e-10	1.5e-05
ILMN_1789510	STIP1	1.55658	0.00105	0.008073
ILMN_2075927	STK40	-2.05427	1e-10	1e-06
ILMN_1657796	STMN1	1.61182	1e-10	1e-10
ILMN_1766657	STOM	2.78213	1e-10	1e-10
ILMN_1663002	STOML2	1.81627	1e-05	0.000199
ILMN_1659544	STX3	-2.18176	1e-10	1e-06
ILMN_1667460	SULF2	-2.35505	1e-10	1e-10
ILMN_2345142	SULF2	-2.0582	1e-10	1e-10
ILMN_2226917	SUSD6	-1.91096	1e-10	1e-10
ILMN_1671404	SVIL	-2.01287	1e-10	1e-10
ILMN_2059549	SYK	-2.24032	1e-10	1e-10
ILMN_1747160	SYT15	1.66866	4e-05	0.000592
ILMN_1707503	SZRD1	1.60111	1e-10	0.000102
ILMN_1691892	TAGLN2	-2.50099	1e-10	1e-06
ILMN_2090105	TAGLN2	-2.21206	1e-10	2e-06
ILMN_1751079	TAP1	1.96939	2e-05	0.000335
ILMN_1779886	TBC1D14	-2.04614	1e-10	1e-10
ILMN_1744795	TBL1X	-1.73883	1e-10	5e-06
ILMN_1708147	TBPL1	1.5828	2e-05	0.000393
ILMN_2282641	TBXAS1	-2.69665	1e-10	1e-10
ILMN_1733927	TCEB2	1.50204	0.00044	0.004053
ILMN_1700955	TCTEX1D2	1.63807	1e-10	2e-06
ILMN_2117987	TFDP1	1.86292	0.00013	0.00154
ILMN_1661717	TFDP1	1.89671	0.00014	0.001646
ILMN_1674243	TFRC	2.07381	1e-10	4e-06
ILMN_1663866	TGFBI	-2.93285	1e-10	1e-10
ILMN_2384241	TGFBR2	-2.09706	1e-10	1e-10
ILMN_1726245	TGFBR2	-2.05206	1e-10	1e-06
ILMN_1705750	TGM2	1.70158	0.0002	0.002124
ILMN_1786847	TGM3	-1.50977	0.00012	0.001406
ILMN_1805028	THOC7	1.53815	1e-10	2.7e-05
ILMN_2358560	TIAM2	-1.592	1e-10	1e-10
ILMN_1750678	TIMD4	2.22795	1e-10	1e-10
ILMN_1765332	TIMM10	2.56534	1e-10	1.8e-05
ILMN_1721876	TIMP2	-2.35053	1e-10	1e-05
ILMN_1806037	TK1	1.98717	1e-10	1e-10
ILMN_1736597	TKT	-1.86758	1e-10	2e-06
ILMN_2234412	TLE3	-1.69493	1e-10	3.3e-05
ILMN_2103761	TLE4	-1.58626	1e-10	5.6e-05
ILMN_1731048	TLR1	-1.67071	2e-05	0.000337
ILMN_1657892	TLR8	-1.97466	1e-10	2.1e-05
ILMN_1659024	TMCC2	2.28833	1e-05	0.000211
ILMN_1683494	TMEM154	-2.77406	1e-10	1e-10
ILMN_2088124	TMEM154	-2.56246	1e-10	1e-10
ILMN_1792455	TMEM158	3.29465	1e-10	3.9e-05
ILMN_3241091	TMEM164	-2.02197	1e-05	0.000121
ILMN_1752589	TMEM183A	1.78909	4e-05	0.000553
ILMN_2172269	TMEM183B	1.80501	6e-05	0.00083
ILMN_1698605	TMEM43	-1.8734	1e-10	1e-10
ILMN_1674402	TMEM71	-2.25289	1e-10	1e-06
ILMN_1736911	TMOD1	3.18987	6e-05	0.000847
ILMN_1702759	TMX4	-1.53233	1e-10	2e-06
ILMN_2204754	TMX4	-1.89621	1e-10	4e-06
ILMN_1812915	TNFRSF10B	-2.77305	1e-10	1e-10
ILMN_1699265	TNFRSF10B	-1.54611	1e-10	6e-06
ILMN_1685005	TNFRSF1A	-2.1474	1e-10	1e-10
ILMN_1659257	TNFRSF8	-1.74126	1e-10	1e-10
ILMN_1683700	TNFSF12	-1.50437	1e-05	0.000165
ILMN_1655414	TNFSF14	-2.12069	1e-10	4e-06
ILMN_1686097	TOP2A	1.57294	1e-10	1e-10
ILMN_1729318	TOR1AIP1	-1.51733	6e-05	0.000803
ILMN_2082209	TOX2	1.53959	4e-05	0.000642
ILMN_1714108	TP53INP1	-1.56809	3e-05	0.000509
ILMN_1804629	TPK1	-1.63562	1e-10	1e-10
ILMN_1781691	TRAK2	1.71155	0.00044	0.0041
ILMN_2372639	TRAPPC5	1.56425	0.00105	0.008093
ILMN_1688231	TREM1	-2.891	1e-10	1e-10
ILMN_1740864	TREML2	-1.6534	1e-10	7.9e-05
ILMN_1803811	TRIB1	-2.21667	1e-10	3.4e-05
ILMN_1746788	TRIM10	1.78947	0.00031	0.003084
ILMN_1746704	TRIM8	-2.05503	1e-10	1e-10
ILMN_1748124	TSC22D3	-3.12122	1e-10	1e-10
ILMN_2376403	TSC22D3	-4.27487	1e-10	1e-10
ILMN_1673111	TSEN34	-2.29122	1e-10	1e-10
ILMN_2368292	TSEN34	-2.37106	1e-10	1e-10
ILMN_1777881	TSPAN17	2.58525	1e-10	1e-10
ILMN_2374383	TSPAN17	1.95983	1e-10	1e-10
ILMN_1691572	TST	-2.12897	1e-10	1e-10
ILMN_1697777	TSTA3	2.89088	1e-10	5e-06
ILMN_2059886	TTC38	1.79244	0.00029	0.002907
ILMN_1692464	TTC38	1.70158	0.00114	0.008576
ILMN_1695731	TUBG1	1.61374	1e-10	1e-10
ILMN_1697448	TXNIP	-2.07096	1e-10	3e-06
ILMN_1806040	TYMS	1.98346	1e-10	1e-10
ILMN_1778977	TYROBP	-2.00888	1e-10	1.1e-05
ILMN_1714730	UBE2C	1.76782	1e-10	1e-10
ILMN_2301083	UBE2C	2.19231	1e-10	1e-10
ILMN_2164242	UBE2F	2.11509	1e-10	3e-06
ILMN_1769520	UBE2L6	2.00204	1e-10	2.3e-05
ILMN_1746579	UBE2O	1.87299	0.00114	0.008593
ILMN_1808591	UBE2S	2.63699	1e-10	1e-10
ILMN_1700811	UBFD1	1.68997	1e-10	1e-10
ILMN_2399503	UBN1	-1.56908	0.00037	0.003572
ILMN_2351611	UBQLN1	1.54023	0.00045	0.00418
ILMN_1794914	UBTD1	-1.5066	1e-10	5.8e-05
ILMN_3236556	UBXN2B	-1.5572	4e-05	0.000611
ILMN_1705144	ULK1	-1.53634	3e-05	0.000509
ILMN_1664698	UNC119	-1.6294	1e-10	1e-10
ILMN_3219806	UNC93B1	-1.83286	4e-05	0.000592
ILMN_2193591	UNC93B1	-1.60187	0.00032	0.003171
ILMN_1713491	VAMP2	-1.5593	0.00027	0.00279
ILMN_1809467	VAMP5	3.495	1e-10	1e-10
ILMN_1743646	VASP	-1.80305	1e-10	8.4e-05
ILMN_2199389	VIPR1	-1.57793	2e-05	0.000355
ILMN_1692754	VMP1	-1.92347	1e-10	1e-06
ILMN_1678939	VNN2	-1.97485	0.00055	0.004907
ILMN_1758864	VNN2	-1.55811	0.00108	0.008252
ILMN_1789233	VPS37C	-2.33919	1e-10	1e-10
ILMN_1792587	VPS4B	-1.797	1e-10	6e-06
ILMN_1727271	WARS	3.41789	1e-10	1e-10
ILMN_2337655	WARS	3.25037	1e-10	1e-06
ILMN_1676448	WDFY1	1.7417	1e-05	0.000273
ILMN_1668417	WIPF1	-1.52773	0.00092	0.007313
ILMN_2283325	WLS	-2.35823	1e-10	3e-06
ILMN_2399769	WLS	-1.51185	1e-10	1.2e-05
ILMN_2415748	WSB1	1.53817	0.00064	0.005493
ILMN_1742618	XAF1	2.30178	0.00027	0.00279
ILMN_2370573	XAF1	2.48732	0.00118	0.008807
ILMN_1759117	XK	2.06249	0.00014	0.00164
ILMN_2087303	XKR8	-1.98844	1e-10	3.3e-05
ILMN_1755235	XPO6	-2.36146	1e-10	1e-10
ILMN_1766010	YARS	1.64879	1e-10	4e-06
ILMN_1803939	YIPF6	1.56589	0.00031	0.003092
ILMN_1655206	ZBTB34	-1.80072	1e-10	1e-10
ILMN_1668270	ZDHHC18	-2.14715	1e-10	9e-06
ILMN_1730568	ZDHHC7	-1.53995	1e-10	8e-06
ILMN_1795228	ZFAND5	-1.76668	1e-05	0.000163
ILMN_3188984	ZFAS1	-1.70662	1e-10	2e-06
ILMN_1720829	ZFP36	-1.84074	1e-10	1e-10
ILMN_1675448	ZFP36L1	-2.01811	1e-10	1e-10
ILMN_1745343	ZMAT2	1.61559	3e-05	0.000488
ILMN_1771627	ZMIZ1	-1.81736	1e-10	2e-06
ILMN_1802888	ZNF185	-1.58763	0.00023	0.002408
ILMN_1772876	ZNF395	-1.78272	1e-10	1e-10
ILMN_1779015	ZNF467	-2.61676	1e-10	1e-06
ILMN_1706342	ZNF746	-1.91894	1e-10	1e-10
ILMN_1757742	ZRANB1	1.50488	0.00052	0.004648
ILMN_1701875	ZYX	-1.66516	0.0001	0.001282
ILMN_2371169	ZYX	-1.7364	0.00015	0.00172

## Sheet: VL vs DTH
Supplementary data 1. Differentially expressed genes between VL patients and asymptomatic individuals
ProbeID	Gene symbol	Log2FoldChange	p value	FDR
ILMN_1662364	AARS	1.58296	7e-05	0.001002
ILMN_1655702	ABHD5	-1.79995	1e-10	1e-06
ILMN_2367165	ABTB1	-1.78619	0.00123	0.009402
ILMN_1740265	ACOT7	3.69024	1e-10	1e-10
ILMN_2332250	ACOT7	1.97588	1e-10	1e-10
ILMN_1750158	ACOX1	-1.50613	0.00082	0.006913
ILMN_2078599	ACP5	2.06882	1e-10	1e-06
ILMN_1684585	ACSL1	-2.23295	0.00017	0.002121
ILMN_1671703	ACTA2	1.80153	1e-05	0.000199
ILMN_2232177	ACTN1	-1.67304	0.0012	0.009263
ILMN_1803686	ADA	1.61055	1e-10	4.6e-05
ILMN_1708348	ADAM8	-2.0965	1e-10	4.1e-05
ILMN_1731064	ADCK3	-1.58849	1e-10	1.4e-05
ILMN_2353633	ADGRE2	-2.56472	1e-10	1e-10
ILMN_1755873	ADGRE3	-1.89136	1e-10	1e-06
ILMN_2348487	ADGRE3	-2.65747	1e-10	1.1e-05
ILMN_1673363	ADGRE5	-2.08759	1e-10	6e-06
ILMN_2413508	ADGRE5	-2.04375	1e-10	2.7e-05
ILMN_1798977	ADGRG3	-1.79622	3e-05	0.000466
ILMN_1708934	ADM	-2.41898	0.00019	0.002224
ILMN_1696512	AHSP	3.6012	0.00054	0.005042
ILMN_3240117	AIDA	1.60303	1e-05	0.000213
ILMN_1792473	AIF1	-1.93568	1e-10	2e-06
ILMN_1703538	AIF1	-1.93437	0.00095	0.007793
ILMN_1713124	AKR1C3	-2.11214	1e-10	7.7e-05
ILMN_2410909	AKT1	-1.78481	1e-10	2e-06
ILMN_2388507	AKT1	-1.51629	3e-05	0.000478
ILMN_1708323	ALAS2	4.03508	0.00078	0.006673
ILMN_1793859	ALDH2	-1.70806	1e-10	7.1e-05
ILMN_1728662	ALDH3B1	-1.68647	0.00021	0.002474
ILMN_1680996	ALOX5	-2.12744	1e-10	3.6e-05
ILMN_1701603	ALPL	-8.35693	1e-10	1e-10
ILMN_1778723	AMICA1	-2.51893	1e-10	1e-10
ILMN_1689908	ANKRD13A	-1.52095	1e-10	2.7e-05
ILMN_1799848	ANKRD22	3.07063	1e-10	1e-10
ILMN_2132599	ANKRD22	4.6317	1e-10	1e-10
ILMN_2048607	ANKRD9	2.62193	1e-10	2e-06
ILMN_1684293	ANP32B	1.50147	0.00018	0.002142
ILMN_1763837	ANPEP	-2.11577	5e-05	0.00074
ILMN_1812926	ANTXR2	-2.08091	1e-10	1e-10
ILMN_2184184	ANXA1	-1.60941	6e-05	0.000938
ILMN_1766411	AP1S2	-1.69497	1e-10	9e-05
ILMN_1801710	APBB1IP	-1.87134	1e-10	9.1e-05
ILMN_1664828	APOBEC3H	1.52854	3e-05	0.000484
ILMN_1697925	APOBR	-1.68055	1e-10	3.9e-05
ILMN_1756862	APOL3	2.06139	1e-10	1e-10
ILMN_1715068	AQP9	-3.69444	1e-10	1e-06
ILMN_1772233	ARAP1	-1.77904	1e-10	1e-10
ILMN_3269719	ARAP1	-1.82536	1e-10	1e-10
ILMN_1812618	ARAP3	-2.79947	1e-10	1e-10
ILMN_3240997	ARAP3	-2.51723	1e-10	1e-10
ILMN_1777998	ARHGAP25	-2.04331	1e-10	1e-06
ILMN_2382657	ARHGAP9	-2.13094	1e-10	1.3e-05
ILMN_1663916	ARHGAP9	-1.86398	1e-10	0.00011
ILMN_1781010	ARHGEF3	1.54983	8e-05	0.00118
ILMN_1670130	ARID3A	-1.73152	1e-10	3.8e-05
ILMN_2325168	ARRB1	-1.83167	1e-10	2e-06
ILMN_2395711	ARRB2	-1.5973	0.00061	0.005523
ILMN_1723412	ASCL2	1.59954	0.00012	0.001603
ILMN_1664644	ATG16L2	-1.70501	8e-05	0.001178
ILMN_1739008	ATG9A	1.50339	1e-10	2.8e-05
ILMN_1670609	ATOX1	1.60057	0.00032	0.003352
ILMN_2310621	ATP5J2	1.65274	1e-10	9.2e-05
ILMN_2307883	ATP5J2	1.64155	1e-10	0.000116
ILMN_2353642	ATP6V0B	-1.72601	1e-10	2.2e-05
ILMN_1721391	ATP6V0B	-1.57745	1e-10	4.4e-05
ILMN_1711516	ATP6V1A	-1.58634	0.00033	0.003504
ILMN_1787705	ATP6V1B2	-1.77557	3e-05	0.000502
ILMN_1797310	ATP6V1D	1.52878	0.00042	0.00419
ILMN_1684217	AURKB	1.53157	1e-10	1e-10
ILMN_1692267	B4GALT3	1.56488	1e-10	3.9e-05
ILMN_1685824	B4GALT5	-1.64201	0.00102	0.008206
ILMN_2390416	BAG6	1.5918	0.00062	0.005546
ILMN_1663631	BANP	-1.72192	1e-10	1.2e-05
ILMN_1651826	BASP1	-4.13541	1e-10	1e-10
ILMN_1668822	BATF	1.80217	1e-10	2.2e-05
ILMN_1690241	BATF2	1.56853	0.00077	0.006622
ILMN_1720850	BAZ2B	-1.76286	1e-10	6e-06
ILMN_1737314	BCL6	-1.89609	0.00104	0.008362
ILMN_1718982	BEST1	-1.67923	1e-10	1e-06
ILMN_1763386	BID	-2.052	1e-10	1e-10
ILMN_2349459	BIRC5	2.1958	1e-10	1e-10
ILMN_2352921	BPGM	3.01837	0.0006	0.005455
ILMN_1781580	BRI3	-1.64473	0.00019	0.002282
ILMN_1775743	BTG1	-1.9146	1e-10	1e-10
ILMN_1770085	BTG2	-1.90235	1e-10	2e-06
ILMN_3181538	C10orf105	-1.64662	1e-10	3e-06
ILMN_2205963	C10orf54	-1.839	1e-10	4e-05
ILMN_1716382	C12orf75	1.76022	1e-10	8.7e-05
ILMN_1793729	C15orf39	-2.76609	1e-10	1e-10
ILMN_1773407	C16orf72	-1.57448	1e-10	2.4e-05
ILMN_1664920	C19orf12	1.865	1e-05	0.000287
ILMN_1796409	C1QB	2.48455	1e-10	1e-10
ILMN_1785902	C1QC	1.50055	1e-10	1e-06
ILMN_1733288	C1RL	-1.72131	1e-10	1e-06
ILMN_1787526	C2orf88	2.89528	1e-05	0.000166
ILMN_1689836	C5AR1	-3.25078	1e-10	1e-10
ILMN_1814044	CABIN1	-1.53486	5e-05	0.000809
ILMN_1754076	CACNA2D3	-1.54211	1e-10	5e-06
ILMN_1736256	CALR	1.53873	1e-10	2.2e-05
ILMN_2140990	CAMK1	-1.85619	0.00027	0.002985
ILMN_1906187	CAMK1D	-1.7885	1e-10	8e-06
ILMN_1795561	CAMK1D	-1.58673	3e-05	0.000527
ILMN_1809695	CAMK2G	-1.61945	1e-10	1e-10
ILMN_1664012	CANT1	-1.65505	1e-10	1e-10
ILMN_1712532	CARD9	-1.5226	0.00014	0.001806
ILMN_1809477	CARHSP1	1.83089	1e-10	7.3e-05
ILMN_1685580	CBLB	1.54032	0.00024	0.002682
ILMN_1774086	CBX3	1.84115	0.00036	0.003728
ILMN_1657361	CBX7	-2.1665	1e-10	1e-10
ILMN_1651987	CCDC167	1.63497	0.0001	0.001412
ILMN_1778478	CCDC28B	1.60923	1e-10	1e-05
ILMN_1801939	CCNB2	2.4011	1e-10	1e-10
ILMN_1773119	CCNF	1.65843	1e-10	1e-10
ILMN_1763745	CCNJL	-1.75046	1e-10	1e-10
ILMN_3237926	CCNJL	-2.54468	1e-10	1e-10
ILMN_1787877	CCNT2	1.77667	0.00101	0.008192
ILMN_1678833	CCR1	-2.24437	1e-10	1.3e-05
ILMN_1763322	CCR3	-3.08635	1e-10	5e-06
ILMN_1651828	CCT3	1.58387	1e-10	6.5e-05
ILMN_1740015	CD14	-2.25118	1e-10	2.5e-05
ILMN_2396444	CD14	-1.8069	3e-05	0.000581
ILMN_1719433	CD1D	-1.60562	1e-10	8e-05
ILMN_1688959	CD27	1.58707	0.00072	0.006297
ILMN_1693552	CD300A	-2.45267	1e-10	1e-10
ILMN_1782741	CD300LB	-1.65208	1e-10	4.7e-05
ILMN_2112357	CD300LF	-1.7232	0.00013	0.00171
ILMN_2233783	CD38	2.09743	1e-10	2e-06
ILMN_2325837	CD3D	1.79152	1e-10	4.4e-05
ILMN_2261416	CD3D	1.61768	1e-10	5.2e-05
ILMN_1717197	CD3G	1.81386	1e-05	0.000246
ILMN_2307740	CD46	-1.65122	0.00055	0.005091
ILMN_2353732	CD8A	2.24434	1e-10	5.2e-05
ILMN_1768482	CD8A	2.15835	1e-10	0.000103
ILMN_1760374	CD8A	1.52489	0.00043	0.004251
ILMN_1704730	CD93	-3.16073	1e-10	1e-10
ILMN_1714592	CDA	-2.33207	2e-05	0.000316
ILMN_1663390	CDC20	3.99661	1e-10	1e-10
ILMN_1652777	CDC42EP2	-1.72314	1e-10	6e-06
ILMN_2349138	CDC42SE1	-1.93692	1e-10	2e-06
ILMN_1769027	CDC42SE1	-1.70788	1e-10	4e-06
ILMN_1670238	CDC45	1.64368	1e-10	1e-10
ILMN_1683450	CDCA5	1.99505	1e-10	1e-10
ILMN_1737184	CDCA7	2.21247	1e-10	1e-10
ILMN_1676891	CDK19	-1.56604	1e-10	9.3e-05
ILMN_1718565	CDKN1C	-1.93975	1e-10	3e-06
ILMN_1806056	CEACAM8	1.54205	0.00095	0.007793
ILMN_1715715	CEBPA	-1.89888	1e-05	0.00012
ILMN_1693014	CEBPB	-2.41214	1e-10	1e-10
ILMN_1782050	CEBPD	-2.30758	1e-10	7e-06
ILMN_2368718	CENPM	2.19353	1e-10	1e-10
ILMN_1720526	CENPN	1.74867	1e-10	1e-10
ILMN_1665217	CEP19	-1.87613	2e-05	0.00033
ILMN_1747016	CEP55	1.67183	1e-10	1e-10
ILMN_1787808	CEP63	-1.93105	1e-10	2e-06
ILMN_1658121	CFP	-1.60396	5e-05	0.00074
ILMN_2326273	CHI3L2	2.8629	1e-10	1e-10
ILMN_1763265	CHMP1B	-1.61342	1e-10	5e-05
ILMN_1734707	CHST13	-2.16413	0.00015	0.00185
ILMN_1670926	CHST15	-2.64547	1e-10	1e-06
ILMN_1732831	CHST7	-1.76363	1e-10	1e-10
ILMN_1791576	CHSY1	-1.73786	2e-05	0.000347
ILMN_2122953	CISD1	1.56492	1e-10	7.5e-05
ILMN_1796397	CISD2	2.33468	1e-05	0.000175
ILMN_2041046	CKS1B	1.61632	1e-10	1e-10
ILMN_1719256	CKS1B	1.58757	1e-10	2e-06
ILMN_2072296	CKS2	1.94133	1e-10	2e-06
ILMN_1654875	CLC	-3.77709	0.00018	0.002206
ILMN_1709204	CLEC4A	-1.96698	1e-10	9e-06
ILMN_2399363	CLEC4A	-2.14875	1e-05	0.000182
ILMN_1780465	CLEC5A	1.51068	1e-10	6.9e-05
ILMN_2125374	CMAS	1.58673	0.00033	0.003456
ILMN_1709634	CMBL	1.50216	1e-10	2e-06
ILMN_1799030	CMTM2	-4.47746	1e-10	1e-10
ILMN_1696494	CMTM6	-2.12453	1e-10	3.4e-05
ILMN_2169839	CNBP	-1.50181	0.00019	0.002266
ILMN_1726769	CNDP2	1.5545	1e-10	7.1e-05
ILMN_1812967	CNPY3	-1.6524	1e-10	1e-10
ILMN_1662865	CPPED1	-1.76284	1e-10	1e-10
ILMN_2058795	CPQ	-2.04739	1e-10	1e-10
ILMN_2400759	CPVL	-2.02446	2e-05	0.000339
ILMN_1682928	CPVL	-1.80849	0.00021	0.002391
ILMN_1731714	CREB5	-2.43723	1e-10	0.000109
ILMN_1728677	CREB5	-1.90242	1e-05	0.000192
ILMN_1776788	CREBRF	-1.55864	3e-05	0.000445
ILMN_2195821	CREBRF	-1.51767	3e-05	0.000449
ILMN_1680624	CREG1	2.06078	0.00045	0.004405
ILMN_1686805	CRK	-1.52695	3e-05	0.000481
ILMN_1686623	CSF1R	-2.56343	1e-10	1e-06
ILMN_1661196	CSF2RA	-1.89799	1e-10	8e-06
ILMN_2376455	CSF2RA	-1.97813	1e-10	1.1e-05
ILMN_2323172	CSF3R	-3.74043	1e-10	1e-10
ILMN_2371280	CSF3R	-3.0808	1e-10	1e-10
ILMN_1703123	CSRNP1	-2.19505	1e-10	3.3e-05
ILMN_1800354	CST3	-2.29595	1e-10	4.8e-05
ILMN_2144573	CTBS	-1.80571	1e-10	3.2e-05
ILMN_1692962	CTDSP2	-1.90158	1e-10	1e-10
ILMN_1763487	CTLA4	2.18163	1e-10	1.2e-05
ILMN_1743032	CTSS	-2.05629	1e-10	1e-10
ILMN_1791759	CXCL10	2.06522	1e-10	2e-06
ILMN_1728478	CXCL16	-2.65418	1e-10	1e-10
ILMN_1662524	CXCR1	-4.30143	1e-10	1e-10
ILMN_2320888	CXCR4	-1.52741	0.00116	0.009019
ILMN_1674640	CXCR6	1.60387	1e-10	9e-06
ILMN_2087692	CYBRD1	-1.61776	1e-10	4.6e-05
ILMN_1693338	CYP1B1	-1.59282	1e-10	9e-06
ILMN_1704985	CYP27A1	-2.57196	1e-10	7e-05
ILMN_1733276	CYSLTR1	-1.50557	0.0004	0.004046
ILMN_1660364	CYTH4	-2.14134	1e-10	1e-10
ILMN_3238196	CYTH4	-2.29772	1e-10	1e-10
ILMN_1718988	DAZAP2	-1.77257	1e-10	7e-05
ILMN_1661599	DDIT4	1.7468	2e-05	0.000423
ILMN_1767509	DEF8	-2.42163	1e-10	1e-06
ILMN_1692742	DENND3	-2.02911	1e-10	1e-06
ILMN_1785356	DENND5A	-2.11361	1e-10	1e-10
ILMN_3245413	DENND5A	-1.95443	1e-10	1e-06
ILMN_1681520	DGAT2	-1.67299	1e-10	1e-06
ILMN_1713301	DGCR2	-1.53669	1e-10	1e-06
ILMN_1725510	DHCR24	1.68739	1e-10	1e-10
ILMN_3232696	DHFR	2.01124	1e-10	2e-06
ILMN_1807455	DHRS7	-2.03328	1e-10	1e-10
ILMN_2180352	DIP2B	-1.88723	1e-10	1e-10
ILMN_1776998	DNAJA4	2.99982	1e-10	2e-06
ILMN_1753243	DNAJB11	1.68551	1e-10	5.1e-05
ILMN_1691117	DNTTIP1	-1.80044	1e-10	6e-06
ILMN_1788931	DOCK8	-1.57934	2e-05	0.000436
ILMN_2047112	DPCD	1.61609	0.00128	0.009727
ILMN_1689160	DPEP2	-2.8054	1e-10	1e-10
ILMN_1731275	DPEP3	-1.54331	1e-05	0.000123
ILMN_1672503	DPYSL2	-1.518	0.00132	0.009901
ILMN_1663119	DSC2	-1.631	0.00121	0.009283
ILMN_1781285	DUSP1	-4.23712	1e-10	1e-10
ILMN_1734288	DUSP18	-1.52311	1e-05	0.000276
ILMN_2396020	DUSP6	-1.98692	1e-10	6.8e-05
ILMN_1795227	DYNLL1	1.57607	1e-05	0.000139
ILMN_2300186	DYNLL1	1.62917	0.0002	0.002348
ILMN_1761463	EFHD2	-1.53721	1e-10	1.2e-05
ILMN_3244457	EHBP1L1	-1.60513	1e-10	3e-05
ILMN_1755537	EIF1AY	4.67575	0.00062	0.005541
ILMN_2228976	EIF1AY	1.58185	0.00085	0.007121
ILMN_2156267	EIF2AK1	1.9059	0.00078	0.006673
ILMN_1794522	EIF5A	1.58171	2e-05	0.0004
ILMN_1706635	ELANE	2.10295	0.00018	0.002162
ILMN_2174369	ELOVL5	-1.659	1e-10	8.1e-05
ILMN_1664068	ERGIC1	-1.93405	1e-10	6.5e-05
ILMN_2300970	ETFB	1.55109	7e-05	0.001001
ILMN_1720158	ETS2	-1.58886	1e-10	1e-06
ILMN_1733579	EVI2A	-1.51464	3e-05	0.000468
ILMN_1763452	EVI2B	-2.20504	1e-10	3.1e-05
ILMN_1778226	EXTL3	-1.61312	1e-10	1e-06
ILMN_1708105	EZH2	1.54461	1e-10	3e-06
ILMN_2041190	F2RL1	-1.55	1e-10	9.8e-05
ILMN_3266606	FABP5	2.07091	1e-10	1e-10
ILMN_2146761	FABP5	1.63418	1e-10	2.8e-05
ILMN_1667966	FAM129A	-3.47265	1e-10	1e-10
ILMN_1810725	FAM129A	-3.42228	1e-10	1e-10
ILMN_3247182	FAM179A	1.95619	4e-05	0.000614
ILMN_1890614	FAM212B	-4.17448	1e-10	1e-10
ILMN_2388955	FAM212B	-2.90928	1e-10	3e-06
ILMN_1691760	FAM45A	-1.73443	1e-10	1e-10
ILMN_1713266	FAM46C	2.79019	0.00132	0.009908
ILMN_1744508	FAM53C	-1.61269	3e-05	0.000484
ILMN_1726597	FAM65B	-1.94429	1e-10	1e-06
ILMN_1701455	FBXO6	1.71656	8e-05	0.001154
ILMN_1688423	FCER1A	-3.10472	1e-10	1.5e-05
ILMN_1654389	FCGR1A	1.50694	3e-05	0.000563
ILMN_1666932	FCGR2A	-3.76595	1e-10	1e-10
ILMN_2289849	FCGR2A	-4.31262	1e-10	1e-10
ILMN_2134453	FCGR3B	-2.08625	0.00013	0.001645
ILMN_1728639	FCGR3B	-3.74989	0.00039	0.003944
ILMN_1705302	FCGRT	-2.71205	1e-10	1e-10
ILMN_2144088	FDFT1	1.52464	5e-05	0.000729
ILMN_2160929	FEN1	1.72029	1e-10	8e-06
ILMN_1797895	FFAR2	-3.17474	1e-05	0.00014
ILMN_1772686	FGD3	-1.5061	0.00015	0.001923
ILMN_2368318	FGR	-1.52263	1e-05	0.000149
ILMN_1795158	FGR	-1.62293	0.00014	0.001796
ILMN_2355831	FHL2	2.24127	1e-10	1e-10
ILMN_1668411	FHL2	1.50555	0.00038	0.003854
ILMN_1703558	FHL3	-1.85598	0.00011	0.001517
ILMN_1658351	FIS1	1.97734	0.00011	0.001455
ILMN_1787345	FKBP11	1.58108	0.00026	0.002862
ILMN_1782045	FKBP4	2.7756	1e-10	1e-06
ILMN_1665738	FLI1	-1.52404	1e-05	0.000255
ILMN_1726222	FLOT2	-1.63007	1e-10	8.4e-05
ILMN_1669523	FOS	-2.45515	1e-10	1e-10
ILMN_2092118	FPR1	-2.96248	1e-10	2.6e-05
ILMN_1740875	FPR2	-1.99115	6e-05	0.000882
ILMN_1736180	FRAT1	-1.85408	1e-10	1e-10
ILMN_1781416	FRAT1	-1.60788	1e-10	7.6e-05
ILMN_1788213	FRAT2	-3.13067	1e-10	1e-10
ILMN_1683146	FTH1	-1.56094	1e-10	8.6e-05
ILMN_2410783	GAA	-1.65392	1e-05	0.000165
ILMN_1665964	GAB2	-2.47824	1e-10	1e-10
ILMN_1675191	GAPT	-2.27069	1e-10	1e-05
ILMN_3242271	GAPT	-1.8239	0.0001	0.001321
ILMN_1745994	GAS7	-1.57005	1e-05	0.000161
ILMN_1782487	GBP1	2.23242	1e-10	1e-10
ILMN_2148785	GBP1	2.53582	5e-05	0.000739
ILMN_1701114	GBP1	2.15618	0.00011	0.001431
ILMN_1771385	GBP4	2.68225	1e-10	1e-10
ILMN_2114568	GBP5	2.87384	1e-10	1e-10
ILMN_1800602	GCA	-3.01964	1e-10	1e-06
ILMN_1809590	GINS2	2.29608	1e-10	1e-10
ILMN_2393296	GK	-1.52304	0.0001	0.001333
ILMN_1769245	GLIPR1	-2.06146	1e-10	1e-10
ILMN_1656327	GLT1D1	-1.58952	1e-10	1e-10
ILMN_1677919	GMPR2	-1.54818	1e-10	1e-10
ILMN_1775762	GNAI2	-1.69152	1e-05	0.000197
ILMN_1804332	GPR137	1.5463	1e-10	1e-10
ILMN_1730816	GPR162	-2.08793	1e-10	1.1e-05
ILMN_1798706	GPR183	-1.6718	1e-10	5.7e-05
ILMN_1662799	GPSM3	-1.76482	1e-05	0.000267
ILMN_1742521	GRB2	-1.73489	1e-10	4.4e-05
ILMN_1666206	GSDMB	1.96131	1e-10	1.5e-05
ILMN_1665428	GSDMD	1.52734	4e-05	0.000596
ILMN_1775182	GSR	1.51523	0.00021	0.002398
ILMN_1683093	GYPB	3.76569	9e-05	0.001272
ILMN_1695187	GYPE	4.53406	4e-05	0.000667
ILMN_1779324	GZMA	1.8639	2e-05	0.000371
ILMN_2109489	GZMB	3.03468	1e-10	3.6e-05
ILMN_1708728	H2AFJ	1.80533	0.00019	0.002285
ILMN_1785756	H2AFX	1.51722	1e-10	9e-06
ILMN_1674034	H2AFY	-1.63631	6e-05	0.000942
ILMN_1695706	H3F3B	-1.97518	1e-10	1e-10
ILMN_1769705	H3F3C	-2.08999	1e-05	0.000259
ILMN_2074748	HAL	-1.77962	1e-10	1e-10
ILMN_1654319	HAPLN3	1.78803	1e-10	1e-06
ILMN_1693826	HAVCR2	2.38756	1e-10	1e-10
ILMN_1815527	HBD	3.49462	0.00035	0.003639
ILMN_2091454	HBM	2.75912	0.00046	0.004505
ILMN_2160764	HBP1	-1.50279	1e-10	1e-10
ILMN_1685415	HBP1	-1.55212	1e-10	9e-06
ILMN_1696183	HBQ1	2.73773	0.00025	0.002759
ILMN_1746436	HCG27	-1.83353	1e-05	0.000182
ILMN_1791771	HCK	-2.58819	1e-10	1e-10
ILMN_1757406	HIST1H1C	2.73157	1e-10	3.6e-05
ILMN_1651496	HIST1H2BD	1.93182	0.00121	0.009293
ILMN_1796179	HIST1H2BK	1.62379	0.00046	0.004484
ILMN_2087646	HLX	-1.77833	0.0001	0.001418
ILMN_1726306	HMBS	2.30635	5e-05	0.000731
ILMN_1797728	HMGCS1	1.5743	2e-05	0.000361
ILMN_1735367	HSD17B11	-1.83261	0.00014	0.0018
ILMN_1787843	HSDL2	-1.65	1e-10	1e-10
ILMN_1788017	HSH2D	-2.41494	1e-10	1e-06
ILMN_2373515	HSP90AA1	2.2673	1e-05	0.000239
ILMN_1673711	HSP90AB1	2.13668	1e-05	0.000276
ILMN_2395043	HSPA4	1.58539	3e-05	0.000547
ILMN_3235964	HSPA7	-1.82526	1e-10	3.5e-05
ILMN_1674236	HSPB1	4.38536	1e-10	1e-10
ILMN_3236821	HSPB1	2.35963	1e-10	2e-06
ILMN_2381397	HSPD1	1.72275	4e-05	0.000662
ILMN_3283680	HSPD1	1.55271	0.00067	0.005884
ILMN_1712888	HSPH1	2.01403	0.00117	0.00908
ILMN_2212763	ICAM3	-1.81165	1e-10	3e-06
ILMN_1751753	IDH2	1.71572	1e-10	1e-06
ILMN_1815445	IDS	-1.76199	1e-10	1.3e-05
ILMN_2058782	IFI27	11.0429	1e-10	1.4e-05
ILMN_3272500	IFI27L1	2.03631	1e-10	1e-10
ILMN_3238560	IFI27L2	1.70922	1e-05	0.000196
ILMN_1740319	IFI27L2	1.61394	0.00013	0.00163
ILMN_1707695	IFIT1	-4.00239	0.00039	0.003995
ILMN_1739428	IFIT2	-2.91846	0.00014	0.001747
ILMN_1673352	IFITM2	-1.64074	1e-10	7.1e-05
ILMN_2207291	IFNG	1.83595	1e-10	1e-10
ILMN_1675939	IFNGR1	-2.08084	1e-10	1e-06
ILMN_1764964	IFNGR2	-1.61023	2e-05	0.000352
ILMN_1667561	IFRD1	-1.75221	1e-10	1e-06
ILMN_1702447	IGF2BP2	2.36865	0.00063	0.005665
ILMN_1768505	IL13RA1	-4.08522	1e-10	1e-10
ILMN_1728724	IL17RA	-1.70603	0.00018	0.002168
ILMN_1775501	IL1B	-2.50304	1e-10	3e-06
ILMN_1772131	IL1R2	-3.06394	1e-10	1e-10
ILMN_1774874	IL1RN	-2.18636	0.00012	0.001543
ILMN_1798204	IL21R	1.50014	1e-10	2e-05
ILMN_1778010	IL32	2.17794	1e-10	3e-06
ILMN_2094061	IMPA2	-2.87284	1e-10	1e-10
ILMN_1676515	IMPDH1	-2.31027	1e-10	1e-10
ILMN_1700231	IP6K1	-1.50379	3e-05	0.000471
ILMN_1803819	IQGAP1	-1.71234	0.00014	0.001824
ILMN_1804396	IRF2BPL	-2.07688	9e-05	0.001271
ILMN_1675421	ISCA1	2.10845	0.00041	0.004098
ILMN_1721888	ITGA2B	1.64991	6e-05	0.000894
ILMN_1792679	ITGA5	-2.12523	1e-10	1e-10
ILMN_2254635	ITGAX	-2.21257	1e-05	0.00014
ILMN_2076600	ITM2A	1.92711	1e-10	1.6e-05
ILMN_1751708	ITM2B	-2.12265	2e-05	0.000419
ILMN_1715674	ITPK1	-1.87089	1e-10	9.9e-05
ILMN_1805192	ITPRIP	-1.72056	2e-05	0.000316
ILMN_3239181	ITPRIP	-1.69105	4e-05	0.000615
ILMN_1764177	JARID2	-1.56619	1e-10	2.9e-05
ILMN_1764970	JMJD1C	-1.74386	1e-10	1e-06
ILMN_2086077	JUNB	-1.95762	1e-10	1e-10
ILMN_2095840	KAT6A	-1.55171	1e-10	8.7e-05
ILMN_1784630	KBTBD11	-1.70284	1e-10	0.000109
ILMN_1780334	KCNJ2	-1.86286	8e-05	0.001099
ILMN_2397521	KDM6B	-1.62974	1e-10	2e-06
ILMN_2196550	KIAA0226L	-1.63777	1e-10	1.8e-05
ILMN_1773388	KIAA0226L	-1.51829	3e-05	0.000537
ILMN_1693233	KIAA0513	-1.59639	0.00015	0.001864
ILMN_2229922	KIAA1551	-1.87942	0.00022	0.002483
ILMN_2222008	KIFC1	1.51228	1e-10	1e-10
ILMN_1751656	KLF11	-1.88356	1e-10	1e-10
ILMN_1735014	KLF6	-2.03008	1e-10	1e-10
ILMN_1737406	KLF6	-2.39412	1e-05	0.000169
ILMN_2055781	KLRF1	-2.62066	1e-05	0.00018
ILMN_1703949	KPNB1	-1.60622	0.00019	0.002282
ILMN_1813338	LAG3	6.59075	1e-10	1e-10
ILMN_1673282	LAMP2	-2.25077	1e-10	3e-06
ILMN_2279961	LAMP2	-1.55256	2e-05	0.000347
ILMN_1659753	LAMP2	-1.72515	4e-05	0.000703
ILMN_1772359	LAPTM5	-1.65397	1e-10	2e-06
ILMN_2404625	LAT	1.75966	1e-10	1.4e-05
ILMN_1691539	LAT	1.66097	1e-10	3.1e-05
ILMN_2326953	LAT2	-1.84847	1e-10	8.4e-05
ILMN_1803560	LAT2	-1.75372	2e-05	0.000372
ILMN_2053415	LDLR	2.04459	1e-10	1e-10
ILMN_1663080	LFNG	-1.88182	1e-10	2.6e-05
ILMN_1687306	LGALS2	-2.26767	7e-05	0.001009
ILMN_1716983	LILRA2	-2.77089	1e-10	1e-06
ILMN_2312340	LILRB2	-1.7212	7e-05	0.00106
ILMN_1784884	LILRB3	-1.91591	0.00011	0.001494
ILMN_3248247	LINC00265	-2.21134	1e-10	3.2e-05
ILMN_3183139	LINC00265	-2.20568	1e-10	3.7e-05
ILMN_3302350	LINC00265	-2.02174	1e-10	5e-05
ILMN_1795835	LINC00936	-1.82477	2e-05	0.000423
ILMN_1713934	LITAF	-2.31406	1e-10	6.4e-05
ILMN_1652128	LMBRD1	-1.69968	1e-10	8e-05
ILMN_1800078	LMO2	-1.75713	1e-05	0.000219
ILMN_3256478	LOC100129034	-2.13002	1e-10	1e-10
ILMN_1680774	LOC728392	-1.74942	1e-10	1e-10
ILMN_3236220	LPAR2	-1.53255	0.00034	0.003572
ILMN_1662741	LPAR2	-1.56726	0.00133	0.009932
ILMN_1667319	LPPR2	-1.94955	1e-10	1e-06
ILMN_1805228	LRG1	-2.41232	1e-05	0.000128
ILMN_1804419	LRMP	-2.30553	1e-10	1e-10
ILMN_1766487	LRRC25	-2.51562	1e-10	1e-10
ILMN_2150196	LRRC25	-2.17051	3e-05	0.00058
ILMN_2070300	LSM2	1.5061	0.00051	0.004818
ILMN_2345353	LST1	-2.26101	1e-10	3.2e-05
ILMN_1688373	LST1	-2.06861	1e-10	0.000102
ILMN_1718936	LST1	-2.48712	0.00017	0.002071
ILMN_1667476	LTBR	-1.71916	1e-10	3.3e-05
ILMN_1807825	LY86	-1.54434	0.00038	0.003885
ILMN_1781155	LYN	-2.79556	1e-10	1e-10
ILMN_1724493	LYSMD2	-1.60676	5e-05	0.000799
ILMN_1747771	MAEA	-1.50556	1e-10	2e-05
ILMN_1800733	MANBA	-1.58035	1e-10	1e-06
ILMN_2100689	MAP2K4	-1.55495	1e-10	2.2e-05
ILMN_1723020	MAP3K1	-1.78823	1e-10	1.2e-05
ILMN_1765122	MAP3K2	-1.5912	3e-05	0.000478
ILMN_1779010	MAP3K3	-1.69905	1e-10	7e-06
ILMN_1667260	MAPK3	-1.64706	1e-10	4.9e-05
ILMN_2402341	MAPK3	-1.81124	1e-05	0.000119
ILMN_1717337	MARCH7	-1.61622	1e-10	1.2e-05
ILMN_1807042	MARCKS	-3.0263	1e-10	4e-06
ILMN_2413572	MARK2	-1.52113	0.00021	0.002404
ILMN_1738749	MAST3	-1.60288	2e-05	0.000346
ILMN_1746012	MBD6	-1.75046	1e-10	5e-06
ILMN_1905548	MBNL3	1.63013	0.00028	0.003023
ILMN_1722218	MBOAT7	-2.84706	1e-10	1e-06
ILMN_1672660	MBP	-1.58034	1e-10	5.9e-05
ILMN_1803988	MCL1	-1.62974	1e-10	3.1e-05
ILMN_1737205	MCM4	1.73956	1e-10	1e-10
ILMN_1798654	MCM6	1.8158	1e-10	3e-06
ILMN_1804738	MEFV	-1.55135	1e-10	1e-05
ILMN_2290118	MEGF9	-1.78816	3e-05	0.000476
ILMN_1864900	MIAT	1.70124	0.00109	0.008638
ILMN_2165473	MID1IP1	-1.85121	1e-10	1e-10
ILMN_1668960	MID1IP1	-1.95673	3e-05	0.000538
ILMN_1746408	MIDN	-1.62138	1e-05	0.000281
ILMN_3308936	MIR223	-1.67525	3e-05	0.000553
ILMN_1750429	MKNK1	-1.77336	1e-10	5e-06
ILMN_1678170	MME	-2.80996	1e-10	8.5e-05
ILMN_1717207	MMP25	-3.81469	1e-10	1e-10
ILMN_1738992	MNDA	-2.97941	6e-05	0.000922
ILMN_2386008	MPZL1	-2.13331	1e-10	1e-10
ILMN_2072603	MRPL14	1.52727	5e-05	0.00075
ILMN_1748819	MRPL22	1.50096	1e-05	0.000197
ILMN_2041327	MRPL37	1.62959	1e-10	7.5e-05
ILMN_1766157	MRVI1	-1.71969	1e-10	9.5e-05
ILMN_1797731	MS4A6A	-1.88704	1e-05	0.000226
ILMN_1721035	MS4A6A	-1.57781	5e-05	0.000725
ILMN_2359800	MS4A6A	-1.57603	0.00078	0.006691
ILMN_2331082	MS4A7	-1.82361	1e-10	9e-06
ILMN_2331087	MS4A7	-1.79322	2e-05	0.000311
ILMN_3245973	MSL1	-1.6073	1e-10	4e-06
ILMN_1720889	MSMO1	1.54522	1e-10	4.1e-05
ILMN_1719661	MSRB1	-1.84476	0.00019	0.002266
ILMN_1691156	MT1A	2.49326	1e-10	7e-06
ILMN_2173611	MT1E	4.32628	1e-10	1e-10
ILMN_1718766	MT1F	2.01408	1e-10	2e-06
ILMN_1715401	MT1G	1.80567	1e-10	1e-10
ILMN_2136089	MT1IP	1.90489	1e-10	1e-06
ILMN_1775170	MT1X	1.65096	1e-05	0.000219
ILMN_1686664	MT2A	2.37424	3e-05	0.000463
ILMN_1674706	MTHFD2	1.61509	1e-10	8.1e-05
ILMN_3251728	MTMR10	-1.82784	1e-10	1e-10
ILMN_2073289	MTSS1	-1.59224	3e-05	0.000561
ILMN_1756992	MUC1	1.57796	1e-10	1e-10
ILMN_2231928	MX2	-2.72033	1e-10	3.7e-05
ILMN_2214678	MXD1	-3.31723	1e-10	1e-10
ILMN_2308849	MYADM	-2.27125	1e-10	1e-10
ILMN_2350574	MYADM	-2.24178	1e-10	1.5e-05
ILMN_1738523	MYD88	-1.63486	1e-10	8.8e-05
ILMN_1713450	MYL6B	2.45807	1e-10	1e-10
ILMN_1675062	MYL9	1.54804	0.00029	0.003134
ILMN_1681239	MYO1F	-1.90764	1e-05	0.000247
ILMN_1810289	MYOF	1.6582	1e-10	1e-06
ILMN_2391512	NAAA	-1.56804	1e-10	8.9e-05
ILMN_1668605	NAAA	-1.50641	7e-05	0.000988
ILMN_1758963	NADK	-2.16848	1e-10	4.8e-05
ILMN_1653871	NAMPT	-3.605	1e-10	4.4e-05
ILMN_1751444	NCAPG	1.57227	1e-10	1e-10
ILMN_1796642	NCF2	-2.64911	1e-10	5e-06
ILMN_1785005	NCF4	-2.42471	1e-10	1.6e-05
ILMN_2335704	NCF4	-2.68443	1e-05	0.000288
ILMN_1739805	NDE1	-1.96274	1e-10	1e-10
ILMN_1705064	NDEL1	-1.8956	1e-10	1e-10
ILMN_2397199	NDEL1	-1.5638	1e-10	4e-06
ILMN_1767139	NDUFA13	1.51131	1e-05	0.000232
ILMN_2354515	NDUFAF3	1.5353	1e-10	2e-06
ILMN_1669966	NDUFS7	1.62893	4e-05	0.000715
ILMN_1794132	NDUFS8	1.54804	4e-05	0.000678
ILMN_1707312	NFIL3	-1.81226	1e-05	0.000248
ILMN_2370091	NGFRAP1	1.63314	0.00023	0.002635
ILMN_1724753	NIN	-1.55348	1e-10	1.3e-05
ILMN_1815086	NINJ1	-2.75574	1e-10	4e-06
ILMN_1682993	NKG7	1.70777	0.00017	0.002075
ILMN_1716105	NLRP12	-2.74651	1e-10	3e-06
ILMN_1758735	NLRP12	-1.63946	1e-10	1.8e-05
ILMN_1712026	NLRP3	-1.79845	1e-10	1e-10
ILMN_2310896	NLRP3	-1.86877	1e-10	1e-10
ILMN_1741133	NME1	1.90917	1e-10	1e-10
ILMN_1800634	NME4	1.84984	0.00079	0.006726
ILMN_2369580	NPRL3	1.8067	0.00121	0.009293
ILMN_3237385	NRBF2	-2.11754	1e-10	5e-06
ILMN_1719344	NRBF2	-2.03044	1e-05	0.00029
ILMN_2094952	NUAK2	-2.20061	1e-10	1e-10
ILMN_1789793	NUAK2	-1.55194	1e-10	5.7e-05
ILMN_2330243	NUDT1	1.57371	1e-10	1e-06
ILMN_2331266	NUMB	-2.464	1e-10	1e-10
ILMN_1705114	NUMB	-2.06125	1e-10	1e-06
ILMN_1666049	NUP214	-2.19596	1e-10	1e-06
ILMN_1771903	NUP37	1.50908	1e-10	2.5e-05
ILMN_1726720	NUSAP1	2.07726	1e-10	1e-10
ILMN_3239460	OAZ2	-1.76538	0.00042	0.004163
ILMN_1666089	OLIG1	-1.98611	0.00024	0.002697
ILMN_2381899	OPTN	1.91822	3e-05	0.000496
ILMN_1662174	ORMDL3	1.60238	1e-05	0.000161
ILMN_1656482	OSBPL2	-1.8038	1e-10	1e-10
ILMN_1782459	OSBPL8	-1.6487	1e-10	5.6e-05
ILMN_1739335	OST4	1.50137	1e-10	5e-05
ILMN_1664094	P2RY13	-2.66054	1e-10	1e-10
ILMN_1728984	PA2G4	1.6565	0.00048	0.004595
ILMN_1716488	PACS1	-1.56944	3e-05	0.000461
ILMN_1702396	PACSIN2	-2.29166	1e-10	1e-10
ILMN_1767365	PAK1	-1.80986	1e-10	7.7e-05
ILMN_1712687	PAK2	-1.63656	1e-05	0.000277
ILMN_1694810	PANX2	-2.50574	1e-10	3e-06
ILMN_2181432	PAPL	1.85898	1e-10	1e-10
ILMN_2397954	PARP3	1.55604	1e-10	1e-06
ILMN_1712431	PCED1B	1.54953	0.00089	0.007381
ILMN_1810181	PCGF6	1.59503	1e-05	0.000135
ILMN_1694177	PCNA	1.53811	1e-10	4.4e-05
ILMN_1810922	PCNT	1.51538	0.00011	0.001486
ILMN_2340259	PDE4B	-1.51558	1e-10	6.8e-05
ILMN_1689518	PECAM1	-2.43879	1e-10	2e-06
ILMN_1679268	PELI1	-2.00082	1e-10	6e-06
ILMN_1780132	PELI2	-1.72868	1e-10	5e-06
ILMN_2186061	PFKFB3	-1.95583	1e-10	1.3e-05
ILMN_1653292	PFKFB4	-2.56951	1e-10	1e-06
ILMN_1805737	PFKP	1.70412	1e-10	9e-06
ILMN_2075051	PGS1	-1.69399	1e-10	9.2e-05
ILMN_1808047	PHC2	-2.00908	1e-05	0.000147
ILMN_1756676	PHF19	1.52668	0.00077	0.006618
ILMN_1704537	PHGDH	2.2476	1e-10	1e-10
ILMN_1693192	PI3	-9.42852	1e-10	1e-10
ILMN_1780598	PIAS1	-1.57801	1e-10	5.3e-05
ILMN_1715273	PICALM	-2.3714	1e-10	4e-06
ILMN_1766275	PIK3CD	-1.60404	1e-10	2.5e-05
ILMN_2362858	PILRA	-1.84681	1e-10	0.0001
ILMN_1729915	PILRA	-1.73242	1e-05	0.000164
ILMN_2241953	PILRA	-1.67774	0.00013	0.001722
ILMN_1793934	PISD	-2.28519	1e-10	1e-10
ILMN_1688702	PJA2	-1.65152	3e-05	0.000482
ILMN_2093343	PLAC8	1.56929	0.00012	0.001539
ILMN_1724066	PLCB2	-1.85136	1e-05	0.0002
ILMN_1708041	PLEKHF1	1.69134	5e-05	0.000809
ILMN_1780671	PLEKHG3	-2.48051	1e-10	1e-10
ILMN_1689968	PLEKHO2	-1.82761	1e-10	3.9e-05
ILMN_1660021	PLIN3	-1.5974	1e-05	0.000192
ILMN_2172174	PNP	2.31317	1e-10	3.5e-05
ILMN_1787923	PNPLA2	1.75172	0.00029	0.003127
ILMN_1767422	POLR1D	1.98693	4e-05	0.0007
ILMN_1693287	POMP	1.59762	1e-10	1e-10
ILMN_1805827	PPA1	1.55181	1e-05	0.000254
ILMN_2059535	PPM1F	-2.58595	1e-10	1e-10
ILMN_1673798	PPOX	1.50195	1e-05	0.000182
ILMN_1659936	PPP1R15A	-2.13416	1e-10	1e-10
ILMN_1724544	PPP4R1	-2.51831	1e-10	1e-10
ILMN_1669273	PPT1	-1.68652	2e-05	0.000308
ILMN_1711493	PRAM1	-1.56841	0.00084	0.007077
ILMN_1728934	PRC1	1.62962	1e-10	1e-10
ILMN_2367215	PRCP	-1.66497	1e-10	4.6e-05
ILMN_2366388	PRDX1	1.63223	1e-10	1.5e-05
ILMN_2366391	PRDX1	1.54924	1e-05	0.000249
ILMN_1777342	PREX1	-1.88435	1e-10	5e-06
ILMN_1740633	PRF1	2.00809	2e-05	0.000415
ILMN_1801105	PRKCD	-1.69394	1e-05	0.000152
ILMN_1775257	PROK2	-5.7363	1e-10	1e-10
ILMN_1668460	PRTN3	1.54063	3e-05	0.000465
ILMN_2355559	PSAP	-1.55001	0.0002	0.002353
ILMN_1749109	PSAP	-1.54785	0.00048	0.004606
ILMN_1692938	PSAT1	1.5436	1e-10	1e-10
ILMN_2198376	PSMA4	1.63283	1e-10	1e-10
ILMN_1759952	PSMA5	1.5009	1e-10	5e-06
ILMN_2151818	PSMA6	1.52633	1e-10	3.1e-05
ILMN_1675852	PSMA6	1.59512	1e-10	8.1e-05
ILMN_1764794	PSMB2	1.64024	1e-10	1e-06
ILMN_1666409	PSMB6	1.53414	1e-10	1e-06
ILMN_1814156	PSMB7	1.50165	1e-10	6.4e-05
ILMN_1809010	PSMC3	1.54942	1e-10	5e-05
ILMN_1786612	PSME2	1.95694	1e-10	1e-10
ILMN_1713058	PSTPIP2	1.61489	0.00067	0.005884
ILMN_1746836	PTAFR	-2.27438	1e-10	1.2e-05
ILMN_1768197	PTBP3	-1.64357	1e-05	0.00017
ILMN_1701134	PTEN	-1.63633	1e-10	3e-06
ILMN_1880406	PTEN	-1.86247	1e-10	1.7e-05
ILMN_1721046	PTMS	2.05876	1e-10	6.7e-05
ILMN_2359710	PTP4A3	-1.67006	1e-10	6e-06
ILMN_1769779	PTP4A3	-1.66258	1e-05	0.000222
ILMN_1715214	PTPN7	1.55235	0.0001	0.001341
ILMN_2383611	PTPRE	-2.00064	1e-10	1e-10
ILMN_1734543	PTPRE	-1.92647	1e-10	5e-06
ILMN_2042771	PTTG1	2.86309	1e-10	1e-10
ILMN_1802251	PTTG1IP	-1.72863	0.00043	0.004234
ILMN_2049021	PTTG3P	2.13375	1e-10	1e-10
ILMN_1696187	PYGL	-2.05318	0.00029	0.003175
ILMN_1692219	RAB11FIP1	-2.94428	1e-10	1e-10
ILMN_1753002	RAB2B	2.30261	0.00033	0.003498
ILMN_1660691	RAB31	-2.15697	1e-10	4e-06
ILMN_1751571	RAD23A	1.88656	9e-05	0.001298
ILMN_1813489	RAF1	-2.04584	1e-10	1e-10
ILMN_1676358	RALB	-2.10714	1e-10	1e-05
ILMN_1776519	RAP1GAP	4.27146	0.00015	0.001878
ILMN_1659206	RARA	-2.67493	1e-10	1e-10
ILMN_1701613	RARRES3	2.38515	1e-10	1e-10
ILMN_1709683	RASSF2	-2.10754	1e-10	1e-10
ILMN_2352303	RASSF2	-2.42479	1e-10	1e-06
ILMN_3306730	RBM47	-2.46194	1e-10	1e-10
ILMN_3224926	RBM47	-2.23513	1e-10	1e-06
ILMN_1689046	RBM47	-1.57968	1e-10	6e-06
ILMN_1716465	RBP7	-1.5734	6e-05	0.000873
ILMN_1666670	RBX1	1.58539	0.00107	0.008555
ILMN_2148668	RCBTB2	-1.76245	1e-10	2e-06
ILMN_3233388	RELL1	-2.05157	1e-10	1e-10
ILMN_1745262	REM2	-1.925	1e-10	1e-06
ILMN_1656934	REPS2	-1.94494	1e-10	9.8e-05
ILMN_1802380	RERE	-1.8642	1e-10	1e-10
ILMN_2327795	RERE	-1.60201	1e-10	5e-06
ILMN_1749009	REXO2	1.99142	1e-10	3e-05
ILMN_1661002	RFWD2	-1.54105	1e-10	1e-06
ILMN_2408001	RFWD2	-1.61433	1e-10	2.5e-05
ILMN_2396287	RFX2	-1.60807	1e-10	1e-10
ILMN_2124386	RGL2	-1.50571	1e-10	5e-06
ILMN_1733538	RGS10	1.57228	0.00045	0.004434
ILMN_2101278	RGS18	-2.0708	1e-10	8.1e-05
ILMN_2197365	RGS2	-3.89594	1e-10	1e-10
ILMN_1651373	RHD	1.55174	0.00046	0.004484
ILMN_1802205	RHOB	-2.13685	1e-10	1e-10
ILMN_2313730	RHOC	-1.57288	0.00018	0.002204
ILMN_1739792	RHOG	-1.68276	1e-05	0.000227
ILMN_1810559	RHOQ	-1.57779	0.00018	0.002153
ILMN_1668743	RILPL2	-1.63352	1e-10	3.3e-05
ILMN_1678490	RILPL2	-1.74117	1e-10	4.7e-05
ILMN_2404135	RIOK3	2.75929	0.00023	0.002619
ILMN_1724700	RIOK3	2.52622	0.00122	0.009364
ILMN_1790537	RMI2	1.50857	1e-10	1e-10
ILMN_1780533	RNASE6	-2.62519	1e-10	1e-10
ILMN_1671565	RNASET2	-2.0704	1e-10	1e-10
ILMN_2339748	RNF13	-1.57027	1e-05	0.000196
ILMN_1729294	RNF130	-2.48335	1e-10	1e-10
ILMN_1700660	RNF135	-1.56815	1e-10	2.9e-05
ILMN_1752526	RNF144B	-1.52265	2e-05	0.000419
ILMN_1665877	RNF149	-1.91773	1e-10	5.5e-05
ILMN_2112524	RNF149	-1.58101	1e-10	9.7e-05
ILMN_1682081	RNF19B	-1.79505	0.00085	0.007149
ILMN_3225534	RNF216P1	-1.75939	1e-10	9e-06
ILMN_1717809	RNF24	-2.49251	1e-10	2.7e-05
ILMN_1716895	RPA3	1.5766	1e-10	6e-06
ILMN_1803739	RPGRIP1	-1.57667	1e-10	1e-10
ILMN_1657515	RPS6KA5	-1.571	1e-10	2e-06
ILMN_1756928	RTN1	-1.91684	1e-10	1e-06
ILMN_2363065	RTN3	-2.23871	1e-10	1e-10
ILMN_2320906	RTN3	-1.79785	1e-10	4.5e-05
ILMN_1687315	RXRA	-1.81974	1e-10	6.1e-05
ILMN_1721842	RYBP	-1.71074	1e-10	7.1e-05
ILMN_1750101	S100A11	-1.9622	1e-05	0.000147
ILMN_3241234	S100A11	-2.54703	4e-05	0.000612
ILMN_1784737	S1PR4	-1.94718	1e-10	2e-06
ILMN_1689329	SCD	2.26936	1e-10	1e-10
ILMN_2363586	SDCBP	-2.21143	4e-05	0.000718
ILMN_1732575	SEC14L1	-1.66744	2e-05	0.000349
ILMN_1702787	SEMA4A	-2.03583	1e-10	7.8e-05
ILMN_1672589	SEMA4B	-1.5378	1e-05	0.00014
ILMN_1776157	SEPT4	2.91623	1e-10	1e-10
ILMN_2404154	SERPINA1	-2.49295	1e-10	1.9e-05
ILMN_2338452	SERPINA1	-3.10077	1e-10	3.8e-05
ILMN_1720513	SETBP1	1.57298	1e-10	4e-06
ILMN_1702487	SGK1	-3.8529	1e-10	1e-10
ILMN_3305938	SGK1	-2.41627	1e-10	5e-06
ILMN_3229324	SGK1	-2.3321	1e-10	5.2e-05
ILMN_2133675	SGSH	-1.62856	1e-10	1.7e-05
ILMN_1752046	SH2B3	-1.89864	1e-10	1e-10
ILMN_1775734	SH2D3C	-1.51592	1e-10	3e-05
ILMN_2139100	SHISA5	-1.53516	0.00094	0.007784
ILMN_1801313	SIAH2	2.04045	0.00071	0.006169
ILMN_1655549	SIGLEC10	-3.51717	1e-10	1e-10
ILMN_2415536	SIPA1	-1.53007	4e-05	0.000667
ILMN_1732923	SIPA1L2	-1.77181	1e-05	0.00017
ILMN_1758146	SIRPA	-2.82614	1e-10	1e-10
ILMN_2372974	SIRPA	-2.56889	1e-10	1e-10
ILMN_1771801	SIRPG	1.75745	1e-10	1e-06
ILMN_2383058	SIRPG	1.60769	1e-10	8e-06
ILMN_1667371	SLA	-1.58578	4e-05	0.000681
ILMN_2196078	SLAMF6	1.50372	0.00026	0.002858
ILMN_1667224	SLAMF8	1.73217	1e-10	1e-10
ILMN_1741165	SLC11A1	-2.66701	1e-10	5.6e-05
ILMN_1695962	SLC12A9	-1.66933	1e-10	7.3e-05
ILMN_2085862	SLC15A3	-2.06328	1e-10	3e-06
ILMN_2076463	SLC15A4	-2.30475	1e-10	1e-10
ILMN_1679731	SLC15A4	-1.83426	1e-10	1.3e-05
ILMN_2364022	SLC16A3	-2.12791	8e-05	0.001118
ILMN_1755649	SLC16A5	-1.96814	1e-10	2e-06
ILMN_1698996	SLC19A1	-1.939	1e-10	1e-06
ILMN_1707720	SLC1A5	1.70315	0.0004	0.004048
ILMN_1679949	SLC25A23	1.54492	4e-05	0.000605
ILMN_1810514	SLC25A44	-1.74677	1e-10	2e-06
ILMN_1659027	SLC2A1	2.08772	1e-10	3.3e-05
ILMN_1758938	SLC31A2	-1.72311	1e-10	3.8e-05
ILMN_1695058	SLC38A5	1.74817	0.00108	0.008609
ILMN_1787127	SLC43A2	-2.19513	1e-10	2e-06
ILMN_1771987	SLC44A2	-1.61166	1e-10	3e-06
ILMN_1683859	SLC7A1	1.64109	1e-10	4e-06
ILMN_1720373	SLC7A5	2.41202	1e-05	0.000128
ILMN_1810275	SLC7A7	-2.00719	1e-10	8e-06
ILMN_1706261	SLCO3A1	-1.81899	1e-10	1e-10
ILMN_1654735	SLCO3A1	-1.70428	1e-10	2.6e-05
ILMN_2114720	SLPI	-1.96591	1e-10	9.9e-05
ILMN_2081682	SMAP2	-1.81919	1e-10	1.1e-05
ILMN_1781468	SMAP2	-2.33742	1e-10	4e-05
ILMN_1749834	SMIM1	4.55246	0.00028	0.003079
ILMN_1775380	SMOX	2.56049	2e-05	0.000427
ILMN_2367258	SMOX	2.48946	0.0005	0.004791
ILMN_1788251	SNN	-1.52409	3e-05	0.000478
ILMN_3256004	SNRPG	1.5201	0.00119	0.009201
ILMN_1740180	SNX3	1.91776	2e-05	0.000374
ILMN_1774733	SOCS1	2.00957	1e-10	9.9e-05
ILMN_1662438	SOD1	1.80926	1e-10	8e-06
ILMN_2060115	SORL1	-3.36788	1e-10	1e-10
ILMN_1759818	SORL1	-3.36293	1e-10	2e-06
ILMN_1676010	SP1	-1.55418	1e-10	2.8e-05
ILMN_1696463	SPI1	-2.82326	1e-10	1e-06
ILMN_2392043	SPI1	-2.92969	1e-10	5e-06
ILMN_1760347	SRGN	-1.95636	2e-05	0.000372
ILMN_1672834	SSH2	-2.53471	1e-10	1e-10
ILMN_1765204	ST13	1.6693	0.00012	0.001563
ILMN_3227994	ST13	1.6094	0.00113	0.008891
ILMN_1726308	ST13P4	1.67645	2e-05	0.000301
ILMN_1658706	ST6GALNAC2	-2.03772	1e-10	1.1e-05
ILMN_2253732	ST8SIA4	-1.67911	1e-10	1e-10
ILMN_1717052	STARD10	-1.55899	0.00027	0.002975
ILMN_1691364	STAT1	1.94934	8e-05	0.001161
ILMN_1777325	STAT1	1.8039	0.00012	0.001544
ILMN_1690105	STAT1	1.82971	0.00028	0.003015
ILMN_1684034	STAT5B	-1.61563	1e-10	9e-06
ILMN_1789510	STIP1	1.72833	0.0001	0.001347
ILMN_2075927	STK40	-2.16306	1e-10	1e-10
ILMN_1657796	STMN1	1.70283	1e-10	1e-10
ILMN_1766657	STOM	2.52565	1e-10	1e-06
ILMN_1663002	STOML2	1.90288	1e-10	8.6e-05
ILMN_1720771	STX11	-1.65357	0.00079	0.006741
ILMN_1659544	STX3	-2.48147	1e-10	1e-10
ILMN_1667460	SULF2	-2.06646	1e-10	4e-06
ILMN_2345142	SULF2	-1.86581	1e-10	9e-06
ILMN_2226917	SUSD6	-1.93018	1e-10	1e-10
ILMN_1671404	SVIL	-2.05276	1e-10	1e-10
ILMN_2059549	SYK	-2.18605	1e-10	1e-06
ILMN_1747160	SYT15	1.75058	1e-05	0.000245
ILMN_1707503	SZRD1	1.57159	1e-05	0.000221
ILMN_2090105	TAGLN2	-2.20814	1e-10	3e-06
ILMN_1691892	TAGLN2	-2.24092	1e-10	1.1e-05
ILMN_1779886	TBC1D14	-1.89614	1e-10	1e-10
ILMN_1744795	TBL1X	-1.53098	2e-05	0.000353
ILMN_1708147	TBPL1	1.51505	0.00012	0.001533
ILMN_2282641	TBXAS1	-2.65932	1e-10	1e-10
ILMN_1700955	TCTEX1D2	1.55444	1e-10	1.9e-05
ILMN_2117987	TFDP1	1.83961	0.0002	0.00235
ILMN_1661717	TFDP1	1.85875	0.00025	0.002798
ILMN_1674243	TFRC	1.88463	1e-10	4.8e-05
ILMN_2083946	TGFA	-1.55552	1e-10	3e-05
ILMN_1663866	TGFBI	-2.79056	1e-10	1e-10
ILMN_2384241	TGFBR2	-1.92027	1e-10	1e-06
ILMN_1726245	TGFBR2	-1.81026	1e-10	4.2e-05
ILMN_1705750	TGM2	1.61161	0.00079	0.006733
ILMN_2358560	TIAM2	-1.59983	1e-10	1e-10
ILMN_1750678	TIMD4	2.26232	1e-10	1e-10
ILMN_1765332	TIMM10	2.19665	2e-05	0.000315
ILMN_1721876	TIMP2	-2.24335	1e-10	3.1e-05
ILMN_1806037	TK1	1.82514	1e-10	1e-10
ILMN_1736597	TKT	-1.67255	1e-10	7.1e-05
ILMN_2234412	TLE3	-1.77096	1e-10	1.2e-05
ILMN_2103761	TLE4	-1.55896	1e-05	0.000122
ILMN_1731048	TLR1	-1.9417	1e-10	1e-05
ILMN_1657892	TLR8	-2.08413	1e-10	8e-06
ILMN_1659024	TMCC2	2.12024	6e-05	0.000868
ILMN_1685493	TMCC3	-1.50914	1e-10	5e-06
ILMN_1654516	TMEM120A	-1.6099	0.00015	0.00193
ILMN_1683494	TMEM154	-3.01292	1e-10	1e-10
ILMN_2088124	TMEM154	-2.89028	1e-10	1e-10
ILMN_1792455	TMEM158	3.08857	1e-10	0.00011
ILMN_3241091	TMEM164	-1.75745	0.00018	0.002169
ILMN_1752589	TMEM183A	1.6573	0.00028	0.003079
ILMN_2172269	TMEM183B	1.66571	0.00046	0.004473
ILMN_1698605	TMEM43	-1.81767	1e-10	1e-10
ILMN_1674402	TMEM71	-2.12903	1e-10	4e-06
ILMN_1741371	TMEM8A	-1.73659	6e-05	0.000875
ILMN_1736911	TMOD1	2.9787	0.00017	0.002065
ILMN_1702759	TMX4	-1.54277	1e-10	2e-06
ILMN_2204754	TMX4	-1.96942	1e-10	2e-06
ILMN_1812915	TNFRSF10B	-2.70303	1e-10	1e-06
ILMN_1685005	TNFRSF1A	-2.16215	1e-10	1e-10
ILMN_1659257	TNFRSF8	-1.74289	1e-10	1e-10
ILMN_1683700	TNFSF12	-1.55138	1e-10	7.4e-05
ILMN_2066858	TNFSF13B	-2.0425	0.00011	0.001495
ILMN_1758418	TNFSF13B	-2.13076	0.00031	0.003274
ILMN_1655414	TNFSF14	-2.25331	1e-10	1e-06
ILMN_2082314	TOM1	-1.55569	8e-05	0.001172
ILMN_1721128	TOMM34	1.572	1e-05	0.000245
ILMN_1686097	TOP2A	1.52106	1e-10	1e-10
ILMN_2082209	TOX2	1.59755	2e-05	0.000295
ILMN_1804629	TPK1	-1.55419	1e-10	1e-06
ILMN_1781691	TRAK2	1.63355	0.00133	0.009944
ILMN_1688231	TREM1	-2.94857	1e-10	1e-10
ILMN_1740864	TREML2	-1.75219	1e-10	2e-05
ILMN_1803811	TRIB1	-2.30074	1e-10	2.2e-05
ILMN_1746788	TRIM10	1.81049	0.00028	0.003079
ILMN_1813625	TRIM25	-1.56804	0.00057	0.005253
ILMN_1746704	TRIM8	-1.91903	1e-10	1e-10
ILMN_1735788	TRIOBP	-1.50266	2e-05	0.000325
ILMN_1814296	TRPM6	-1.52253	1e-10	5e-06
ILMN_1748124	TSC22D3	-3.3019	1e-10	1e-10
ILMN_2376403	TSC22D3	-4.12784	1e-10	1e-10
ILMN_1721636	TSC22D4	-1.52172	0.0001	0.001333
ILMN_1673111	TSEN34	-2.37423	1e-10	1e-10
ILMN_2368292	TSEN34	-2.55608	1e-10	1e-10
ILMN_1777881	TSPAN17	2.44153	1e-10	1e-10
ILMN_2374383	TSPAN17	1.84864	1e-10	1e-10
ILMN_1691572	TST	-1.75087	1e-10	3.5e-05
ILMN_1697777	TSTA3	2.52539	1e-10	5.9e-05
ILMN_2351269	TTYH1	1.50065	0.0004	0.00407
ILMN_1800261	TUBA1B	1.50124	1e-10	1e-05
ILMN_1704750	TUBB	1.62196	1e-10	1.9e-05
ILMN_1695731	TUBG1	1.56814	1e-10	1e-10
ILMN_1697448	TXNIP	-2.02194	1e-10	8e-06
ILMN_1806040	TYMS	1.88796	1e-10	1e-10
ILMN_1778977	TYROBP	-2.15988	1e-10	3e-06
ILMN_1714730	UBE2C	1.71279	1e-10	1e-10
ILMN_2301083	UBE2C	2.0929	1e-10	1e-10
ILMN_2164242	UBE2F	2.14326	1e-10	3e-06
ILMN_1769520	UBE2L6	1.57911	0.0005	0.004775
ILMN_1701331	UBE2M	1.5418	1e-10	5e-05
ILMN_1808591	UBE2S	2.3541	1e-10	1e-10
ILMN_1700811	UBFD1	1.70962	1e-10	1e-10
ILMN_2399503	UBN1	-1.50173	0.00129	0.009758
ILMN_2351611	UBQLN1	1.50481	0.00095	0.007793
ILMN_1794914	UBTD1	-1.56755	1e-10	1.9e-05
ILMN_3236556	UBXN2B	-1.55067	6e-05	0.000863
ILMN_1705144	ULK1	-1.51448	6e-05	0.000943
ILMN_1664698	UNC119	-1.55997	1e-10	3e-06
ILMN_3219806	UNC93B1	-2.48789	1e-10	2e-06
ILMN_2193591	UNC93B1	-2.06945	1e-10	1.6e-05
ILMN_1740742	UROD	1.57397	0.00027	0.002947
ILMN_1713491	VAMP2	-1.52655	0.00056	0.005169
ILMN_1809467	VAMP5	2.77343	1e-10	1e-10
ILMN_1743646	VASP	-1.83965	1e-10	6.5e-05
ILMN_1692754	VMP1	-2.00253	1e-10	1e-10
ILMN_1678939	VNN2	-2.0702	0.00029	0.003158
ILMN_1789233	VPS37C	-2.13527	1e-10	1e-10
ILMN_1792587	VPS4B	-1.62795	1e-05	0.000145
ILMN_1727271	WARS	2.34392	1e-05	0.00022
ILMN_2337655	WARS	2.26553	3e-05	0.000471
ILMN_1676448	WDFY1	1.78389	1e-05	0.000192
ILMN_2351298	WIPF1	-1.54162	0.00069	0.006084
ILMN_2283325	WLS	-1.9549	1e-05	0.000192
ILMN_1759117	XK	1.96156	0.0004	0.004046
ILMN_2087303	XKR8	-2.0595	1e-10	2e-05
ILMN_1755235	XPO6	-2.62401	1e-10	1e-10
ILMN_1766010	YARS	1.66575	1e-10	4e-06
ILMN_1655206	ZBTB34	-1.78004	1e-10	1e-10
ILMN_1668270	ZDHHC18	-2.38888	1e-10	1e-06
ILMN_1795228	ZFAND5	-1.6132	0.00013	0.001648
ILMN_3188984	ZFAS1	-1.71895	1e-10	2e-06
ILMN_1720829	ZFP36	-1.82102	1e-10	1e-10
ILMN_1675448	ZFP36L1	-2.05944	1e-10	1e-10
ILMN_1745343	ZMAT2	1.63208	3e-05	0.000469
ILMN_1771627	ZMIZ1	-1.83579	1e-10	2e-06
ILMN_1802888	ZNF185	-1.60809	0.00019	0.002251
ILMN_1772876	ZNF395	-1.56594	1e-10	3e-06
ILMN_1779015	ZNF467	-2.59702	1e-10	2e-06
ILMN_1731666	ZNF641	-1.73444	2e-05	0.000295
ILMN_1706342	ZNF746	-1.89894	1e-10	1e-10
ILMN_1701875	ZYX	-1.90297	1e-10	8.6e-05
ILMN_2371169	ZYX	-1.98962	1e-05	0.000153

## Sheet: TRT vs VL
Supplementary data 1. Differentially expressed genes between patients under remission of disease and VL patients
ProbeID	Gene symbol	Log2FoldChange	p value	FDR
ILMN_1740265	ACOT7	-2.70361	1e-10	1e-10
ILMN_2332250	ACOT7	-1.82929	1e-10	6e-05
ILMN_1671703	ACTA2	-1.70321	0.00022	0.009155
ILMN_1731064	ADCK3	1.44616	0.00011	0.006265
ILMN_1775235	AFF3	1.35071	0.00014	0.006973
ILMN_2117716	AKAP17A	1.57811	1e-10	8.9e-05
ILMN_1807737	AKAP17A	1.31509	0.00023	0.009171
ILMN_1713124	AKR1C3	1.92173	0.00015	0.007232
ILMN_1793894	ANAPC13	1.31777	6e-05	0.00397
ILMN_2132599	ANKRD22	-4.82132	1e-10	1e-10
ILMN_1799848	ANKRD22	-3.01528	1e-10	8e-06
ILMN_1712298	ANKRD46	1.30902	1e-05	0.001708
ILMN_2048607	ANKRD9	-3.25757	1e-10	7e-06
ILMN_1809957	AP2S1	-1.35913	7e-05	0.004392
ILMN_1658472	APH1A	1.33795	7e-05	0.004645
ILMN_1756862	APOL3	-1.72227	1e-10	0.000728
ILMN_1812281	ARG1	-1.59619	0.00012	0.006334
ILMN_1678312	ARL17A	-1.52161	0.00012	0.006484
ILMN_2167426	ASPHD2	-1.34887	1e-05	0.001076
ILMN_1739008	ATG9A	-1.47662	2e-05	0.00182
ILMN_2410975	ATG9A	-1.44637	0.00013	0.006668
ILMN_1663631	BANP	1.5146	0.00017	0.00784
ILMN_2349459	BIRC5	-1.59682	2e-05	0.001998
ILMN_1695354	BMF	1.3278	1e-10	0.00011
ILMN_2185845	BRSK1	-1.46757	4e-05	0.003317
ILMN_1775743	BTG1	1.80148	1e-10	6.3e-05
ILMN_1770085	BTG2	1.63719	3e-05	0.002985
ILMN_1662026	BTK	1.65912	1e-05	0.00153
ILMN_2099528	BTLA	1.56633	1e-05	0.001082
ILMN_1657683	C1orf198	-1.30907	1e-10	9.7e-05
ILMN_1796409	C1QB	-2.78073	1e-10	5e-06
ILMN_1785902	C1QC	-1.59425	1e-10	1.2e-05
ILMN_3247681	C2orf68	1.32266	1e-05	0.001644
ILMN_1787526	C2orf88	-2.94988	4e-05	0.003157
ILMN_1746819	C5	-1.31088	9e-05	0.005285
ILMN_2391765	C6orf48	1.5714	0.00014	0.00702
ILMN_1672807	CA5B	1.37327	2e-05	0.002321
ILMN_1680132	CADM1	-1.33949	2e-05	0.001998
ILMN_1666385	CALM3	-1.34864	2e-05	0.002247
ILMN_1906187	CAMK1D	1.59758	6e-05	0.00423
ILMN_1809695	CAMK2G	1.32111	6e-05	0.00397
ILMN_1657361	CBX7	1.69263	1e-10	1.2e-05
ILMN_1801939	CCNB2	-1.57501	1e-05	0.000889
ILMN_1763322	CCR3	2.75154	1e-05	0.001143
ILMN_2060413	CD24	2.91745	3e-05	0.002674
ILMN_1803429	CD44	1.37644	8e-05	0.004751
ILMN_1785439	CD79B	2.25895	4e-05	0.003272
ILMN_2366212	CD79B	2.22672	0.00016	0.00744
ILMN_2328666	CD83	1.33606	1e-10	4.9e-05
ILMN_1663390	CDC20	-1.98268	4e-05	0.003086
ILMN_1683450	CDCA5	-1.56055	1e-10	0.00013
ILMN_1806056	CEACAM8	-1.76403	0.00017	0.007747
ILMN_1747016	CEP55	-1.40714	1e-10	0.000177
ILMN_1767475	CERK	1.37732	8e-05	0.004882
ILMN_1657803	CFH	-1.32094	1e-10	0.000726
ILMN_1734707	CHST13	2.38315	0.00015	0.007283
ILMN_1671478	CKB	1.47881	8e-05	0.005104
ILMN_1660837	CLCN3	-1.4044	0.0001	0.005763
ILMN_1780465	CLEC5A	-1.58611	1e-10	0.000595
ILMN_1709634	CMBL	-1.48568	1e-10	0.000174
ILMN_2081335	COA1	1.43268	8e-05	0.004809
ILMN_1727043	COLGALT1	1.36469	0.00017	0.00776
ILMN_1767573	CRLF2	-1.56883	0.00024	0.009331
ILMN_1692962	CTDSP2	1.43158	0.00026	0.009956
ILMN_1763487	CTLA4	-1.81491	0.00018	0.008071
ILMN_1791759	CXCL10	-1.75817	3e-05	0.002674
ILMN_1674640	CXCR6	-1.41748	0.00022	0.009132
ILMN_3307729	CXXC5	1.97114	4e-05	0.003316
ILMN_2129505	CYB561A3	1.60278	4e-05	0.003067
ILMN_3180557	CYB561D1	1.33872	1e-10	0.000275
ILMN_2403852	CYTH1	1.58735	1e-10	5e-06
ILMN_1694084	CYTH1	1.37499	1e-10	0.000493
ILMN_3238196	CYTH4	1.4717	0.00015	0.007073
ILMN_1767509	DEF8	1.81971	9e-05	0.005324
ILMN_1765326	DGKD	1.49729	7e-05	0.004487
ILMN_1725510	DHCR24	-1.55298	1e-10	1e-10
ILMN_1752478	DHRS3	1.46706	2e-05	0.002321
ILMN_2277523	DIP2A	-1.33193	1e-10	0.000585
ILMN_2180352	DIP2B	1.4589	0.0002	0.008662
ILMN_1776998	DNAJA4	-2.6191	1e-05	0.000976
ILMN_1689160	DPEP2	2.44665	1e-10	1.4e-05
ILMN_1781285	DUSP1	2.39114	2e-05	0.002368
ILMN_1671809	DUSP22	1.41178	1e-05	0.001082
ILMN_1813275	DUSP22	1.41336	9e-05	0.005142
ILMN_3279017	EEF1A1	1.32948	0.00022	0.009132
ILMN_1697597	EFCAB14	1.37407	0.00013	0.006793
ILMN_1706635	ELANE	-2.46281	7e-05	0.004465
ILMN_3244583	EPB41L4A-AS1	1.45302	0.00025	0.009668
ILMN_1802646	EPHB6	1.43087	3e-05	0.002674
ILMN_1668092	ESAM	-1.46515	0.00025	0.009668
ILMN_1700671	ETV7	-1.42585	0.00014	0.006902
ILMN_1745583	EXOC1	-1.53981	5e-05	0.003878
ILMN_1708105	EZH2	-1.39337	6e-05	0.004091
ILMN_1745112	FAM102A	1.48863	4e-05	0.003355
ILMN_1739942	FAM117B	1.7219	0.00011	0.006003
ILMN_1664063	FAM129C	1.60587	1e-05	0.001321
ILMN_1890614	FAM212B	1.91461	8e-05	0.004737
ILMN_1706015	FAM43A	1.61054	2e-05	0.001948
ILMN_1691760	FAM45A	1.42544	1e-05	0.001153
ILMN_1729430	FBXO18	-1.42071	1e-05	0.001355
ILMN_1654389	FCGR1A	-1.7388	1e-10	0.000442
ILMN_3247506	FCGR1C	-1.94966	0.00024	0.009425
ILMN_1705302	FCGRT	1.63507	0.00022	0.00912
ILMN_1691071	FCRLA	2.27514	0.00013	0.006617
ILMN_2355831	FHL2	-1.94587	1e-10	4e-06
ILMN_1782045	FKBP4	-2.16669	3e-05	0.002984
ILMN_1664922	FLNB	1.33943	0.00023	0.009296
ILMN_2204876	FLVCR2	-1.3493	1e-10	0.000582
ILMN_1681703	FOXO3	-1.98931	0.00011	0.005933
ILMN_1675191	GAPT	2.7566	1e-10	2.1e-05
ILMN_3242271	GAPT	1.89305	0.00021	0.008854
ILMN_1782487	GBP1	-2.15266	1e-10	2.4e-05
ILMN_2148785	GBP1	-2.85679	5e-05	0.003583
ILMN_1774077	GBP2	-1.79386	1e-05	0.001164
ILMN_1771385	GBP4	-2.45383	1e-10	0.000163
ILMN_2114568	GBP5	-3.1889	1e-10	7e-06
ILMN_1809590	GINS2	-1.54413	0.00013	0.006668
ILMN_1811171	GPR132	1.34557	1e-10	0.000864
ILMN_1804332	GPR137	-1.4405	1e-10	0.000476
ILMN_2168217	GPR183	1.6405	1e-10	0.000582
ILMN_1798706	GPR183	1.73141	1e-05	0.000922
ILMN_1785345	GPR84	-1.37844	6e-05	0.004079
ILMN_1726030	GPX7	1.39111	4e-05	0.003327
ILMN_1695187	GYPE	-4.44266	0.00025	0.009668
ILMN_2109489	GZMB	-2.69481	5e-05	0.003907
ILMN_1757467	H1F0	-1.97946	0.00013	0.006668
ILMN_1708728	H2AFJ	-1.94906	0.00019	0.00831
ILMN_1695706	H3F3B	1.43561	6e-05	0.004141
ILMN_1654319	HAPLN3	-1.51846	7e-05	0.004492
ILMN_1693826	HAVCR2	-2.26885	1e-10	0.000107
ILMN_1653466	HES4	2.73107	6e-05	0.004221
ILMN_1762712	HHEX	1.34936	0.00017	0.007747
ILMN_1812721	HIP1R	1.56177	2e-05	0.00182
ILMN_1757406	HIST1H1C	-2.49088	4e-05	0.003355
ILMN_1700428	HLA-DOB	1.97366	2e-05	0.002178
ILMN_1809259	HRASLS2	1.48546	4e-05	0.003086
ILMN_2193706	HRK	2.60563	8e-05	0.004795
ILMN_1788017	HSH2D	1.99098	2e-05	0.00241
ILMN_1674236	HSPB1	-3.23937	1e-10	2.4e-05
ILMN_3236821	HSPB1	-2.14571	1e-10	0.000627
ILMN_1732296	ID3	1.91155	1e-10	0.000167
ILMN_1721833	IER5	1.42438	1e-10	0.000582
ILMN_2058782	IFI27	-6.40204	0.00018	0.007907
ILMN_2207291	IFNG	-1.75495	1e-10	5.1e-05
ILMN_1702447	IGF2BP2	-3.43581	3e-05	0.002674
ILMN_2364376	ILK	-1.59214	1e-10	0.000275
ILMN_1810116	INPP5B	1.32289	3e-05	0.002674
ILMN_1721888	ITGA2B	-1.97844	1e-10	0.000585
ILMN_1792679	ITGA5	1.54368	0.00013	0.006668
ILMN_2366041	ITM2C	2.32315	2e-05	0.002247
ILMN_1680453	ITM2C	2.42879	2e-05	0.002321
ILMN_1700432	ITPKB	1.403	1e-10	1.6e-05
ILMN_1701173	KCNK6	1.39827	0.00012	0.006344
ILMN_3187535	KIAA0125	1.39465	9e-05	0.005327
ILMN_1659845	KIAA0355	1.34658	0.00019	0.008409
ILMN_1769140	KIAA1958	-1.5573	6e-05	0.004091
ILMN_1743034	KIF1B	-1.49752	0.0002	0.008662
ILMN_1751656	KLF11	1.63996	1e-10	1.8e-05
ILMN_1735014	KLF6	1.63068	2e-05	0.00182
ILMN_1693471	KLHL35	-1.32759	0.00023	0.009274
ILMN_1813338	LAG3	-4.70781	1e-10	1e-10
ILMN_1692223	LCN2	-3.42078	5e-05	0.003657
ILMN_2053415	LDLR	-1.52813	4e-05	0.003355
ILMN_1663080	LFNG	2.13374	1e-10	9.1e-05
ILMN_1767448	LHFP	-1.3188	4e-05	0.003322
ILMN_1795835	LINC00936	2.06263	1e-05	0.001248
ILMN_1804419	LRMP	1.77372	1e-10	1.8e-05
ILMN_1798779	LSP1	-1.47687	0.00024	0.009331
ILMN_1723020	MAP3K1	1.67778	2e-05	0.002242
ILMN_1714433	MARCKSL1	1.87293	1e-10	0.000174
ILMN_1737205	MCM4	-1.40715	0.00017	0.007907
ILMN_1790782	MED16	-1.4504	0.00026	0.009832
ILMN_1671603	MED30	1.35621	8e-05	0.004925
ILMN_1658290	METTL22	-1.54066	2e-05	0.002311
ILMN_2064725	METTL7B	-1.39332	1e-10	0.000287
ILMN_1764577	MFNG	1.48017	2e-05	0.00241
ILMN_2165473	MID1IP1	1.57262	1e-05	0.00161
ILMN_1796316	MMP9	-4.31464	2e-05	0.00241
ILMN_1691156	MT1A	-1.92868	0.00025	0.009668
ILMN_2173611	MT1E	-2.23698	1e-10	0.000497
ILMN_1715401	MT1G	-1.63398	1e-10	1.3e-05
ILMN_2136089	MT1IP	-1.51249	0.00018	0.008053
ILMN_2073289	MTSS1	1.71312	2e-05	0.002327
ILMN_1756992	MUC1	-1.54974	1e-10	7.3e-05
ILMN_2308849	MYADM	1.85823	1e-05	0.001531
ILMN_1713450	MYL6B	-1.46605	4e-05	0.003382
ILMN_1675062	MYL9	-1.77919	4e-05	0.003082
ILMN_1810289	MYOF	-1.73189	1e-10	3e-05
ILMN_3302919	MYOF	-1.44952	1e-10	0.000167
ILMN_2177090	NBPF11	1.39904	7e-05	0.004564
ILMN_1751444	NCAPG	-1.32321	1e-05	0.001737
ILMN_1729208	NGFRAP1	-1.38374	0.00017	0.00784
ILMN_1680738	NREP	1.4034	3e-05	0.002674
ILMN_2094952	NUAK2	1.50388	1e-05	0.001781
ILMN_1722634	NUCB1	-1.62549	1e-05	0.00088
ILMN_1726720	NUSAP1	-1.47714	3e-05	0.003003
ILMN_2358652	NXF1	1.3882	7e-05	0.004728
ILMN_1772286	OCIAD2	1.44153	5e-05	0.003806
ILMN_2382121	OCRL	-1.34311	0.00023	0.009207
ILMN_1666089	OLIG1	2.22372	0.00016	0.007515
ILMN_2381899	OPTN	-1.90906	0.00017	0.00784
ILMN_1669497	OSBPL10	1.49986	1e-10	0.0007
ILMN_1759326	P2RX7	-1.44428	2e-05	0.002311
ILMN_2321578	P2RY10	1.31386	0.00014	0.00702
ILMN_2194828	PAGR1	1.59182	1e-10	6.7e-05
ILMN_2181432	PAPL	-1.45504	0.00017	0.00784
ILMN_2397954	PARP3	-1.40705	2e-05	0.00241
ILMN_1814315	PBXIP1	1.30468	0.00023	0.009331
ILMN_1736548	PHACTR4	1.31596	1e-05	0.00153
ILMN_1696087	PHB2	1.45791	0.00023	0.009207
ILMN_1911042	PIP4K2A	-1.86745	0.00022	0.009142
ILMN_1780671	PLEKHG3	2.01942	1e-10	0.000768
ILMN_1676003	PNOC	1.55995	1e-10	0.000167
ILMN_1787923	PNPLA2	-2.18217	2e-05	0.001845
ILMN_1740291	POLQ	-1.33393	1e-10	0.000128
ILMN_1693287	POMP	-1.33713	1e-05	0.001003
ILMN_2059535	PPM1F	1.91101	1e-05	0.001211
ILMN_1683044	PPP1R2	1.35298	0.00021	0.008962
ILMN_1728934	PRC1	-1.38888	1e-10	3.4e-05
ILMN_1775257	PROK2	2.81813	0.00013	0.006668
ILMN_1671928	PROS1	-1.36794	3e-05	0.003003
ILMN_1668460	PRTN3	-1.66103	1e-05	0.001761
ILMN_1692938	PSAT1	-1.35019	1e-05	0.001561
ILMN_2198376	PSMA4	-1.45531	1e-10	0.000442
ILMN_1764794	PSMB2	-1.37742	0.00016	0.007647
ILMN_1786612	PSME2	-1.69131	1e-10	0.000592
ILMN_1721046	PTMS	-2.14177	1e-05	0.001211
ILMN_2049021	PTTG3P	-1.39947	0.00013	0.006779
ILMN_1692219	RAB11FIP1	1.88545	1e-10	0.000582
ILMN_1813489	RAF1	1.41489	6e-05	0.004221
ILMN_1659206	RARA	1.97215	5e-05	0.003597
ILMN_1701613	RARRES3	-1.7697	1e-10	2.1e-05
ILMN_1794594	RASGRP2	1.36962	0.00021	0.008963
ILMN_2375319	RASGRP2	1.48421	0.00022	0.009024
ILMN_1786893	RBM5	1.36051	2e-05	0.002421
ILMN_2404385	REPIN1	1.53787	0.00012	0.00641
ILMN_1802205	RHOB	1.89778	1e-10	0.000272
ILMN_1780533	RNASE6	2.15388	1e-10	0.000141
ILMN_3238326	RNF144A	1.31626	1e-10	0.000751
ILMN_1706266	RNF157	-1.40673	1e-10	0.000481
ILMN_1729980	RNF216	1.37923	1e-10	5.7e-05
ILMN_3225534	RNF216P1	1.56868	8e-05	0.004916
ILMN_1770339	RPAIN	1.33253	1e-05	0.001485
ILMN_1661917	RPL10	1.45461	1e-05	0.001708
ILMN_3267760	RPL10A	1.51461	0.00013	0.006668
ILMN_1683597	RPL23A	1.326	8e-05	0.004981
ILMN_3234841	RPL23AP7	1.34267	2e-05	0.001998
ILMN_3235148	RPL23AP87	1.68294	4e-05	0.003086
ILMN_3248069	RPL3	1.36829	0.00012	0.006277
ILMN_2051519	RPL37A	1.43469	2e-05	0.002327
ILMN_1752285	RPL4	1.4272	4e-05	0.003157
ILMN_1712155	RPL6	1.34725	3e-05	0.002709
ILMN_1657612	RPL6	1.45111	8e-05	0.004916
ILMN_1673738	RPL6	1.45391	0.00016	0.007646
ILMN_3200384	RPS2	1.38533	5e-05	0.003828
ILMN_1701596	RPS20	1.41774	0.00015	0.007246
ILMN_1652073	RPS23	1.4894	4e-05	0.003382
ILMN_3239629	RPS2P32	1.47145	0.00013	0.006589
ILMN_3201216	RPS4X	1.34984	2e-05	0.002311
ILMN_1769671	RYK	1.36867	9e-05	0.005141
ILMN_1784737	S1PR4	1.5719	0.00021	0.008821
ILMN_1760688	SAMD14	-1.49511	1e-05	0.000993
ILMN_1689329	SCD	-1.82273	1e-10	5e-06
ILMN_1776157	SEPT4	-3.10154	1e-10	1.2e-05
ILMN_1651347	SERTAD2	1.45959	0.00021	0.008963
ILMN_1702487	SGK1	2.8242	1e-10	1.1e-05
ILMN_3305938	SGK1	1.878	0.0002	0.008662
ILMN_1711627	SIAH1	1.50277	1e-10	1.4e-05
ILMN_1655549	SIGLEC10	2.54219	2e-05	0.002242
ILMN_1787248	SIVA1	1.36525	0.00018	0.008054
ILMN_1667224	SLAMF8	-1.67411	1e-10	1.1e-05
ILMN_2076463	SLC15A4	1.46195	0.00012	0.00651
ILMN_1780831	SLC6A12	-1.30014	6e-05	0.004141
ILMN_1720373	SLC7A5	-2.16996	0.00022	0.009004
ILMN_1798270	SMCO4	-1.67838	3e-05	0.003003
ILMN_1713892	SMIM14	1.47501	1e-10	0.000427
ILMN_1691575	SNX2	1.47959	4e-05	0.003317
ILMN_1662438	SOD1	-1.53526	0.00025	0.009767
ILMN_1665280	SPCS1	1.41122	0.0001	0.005479
ILMN_1800739	SPINT2	1.53346	0.00015	0.007073
ILMN_1711608	SSBP2	1.38367	1e-05	0.001084
ILMN_1781085	STAP1	1.34662	1e-10	0.000783
ILMN_3247998	STAP1	1.3283	0.00014	0.00702
ILMN_1691364	STAT1	-2.27045	2e-05	0.002368
ILMN_1690105	STAT1	-2.19967	4e-05	0.003231
ILMN_1766657	STOM	-2.99798	1e-10	7e-06
ILMN_1785175	SWAP70	1.47369	1e-10	0.000768
ILMN_1764087	SYPL1	1.51994	1e-10	0.000261
ILMN_1756590	SYS1	1.30691	1e-05	0.00161
ILMN_1703891	TBC1D9	1.31569	5e-05	0.003597
ILMN_1788841	TCL1A	2.09051	1e-10	0.000387
ILMN_1663866	TGFBI	1.8083	0.00025	0.009668
ILMN_2384241	TGFBR2	1.63287	3e-05	0.002798
ILMN_1705750	TGM2	-1.90322	9e-05	0.005312
ILMN_1750678	TIMD4	-1.88996	1e-10	5e-06
ILMN_1751572	TLE1	1.31442	1e-05	0.001499
ILMN_2414762	TLR10	1.4617	3e-05	0.002587
ILMN_1719905	TLR10	1.45155	7e-05	0.004373
ILMN_1761120	TM2D3	1.37472	0.00022	0.009155
ILMN_1659024	TMCC2	-2.14958	0.00022	0.009132
ILMN_2340721	TMEM134	1.34333	2e-05	0.002321
ILMN_1770977	TMEM134	1.52268	5e-05	0.003806
ILMN_2088124	TMEM154	1.79908	0.00011	0.006003
ILMN_1792455	TMEM158	-3.70379	1e-10	0.000582
ILMN_2073012	TMEM203	1.31959	1e-05	0.001666
ILMN_2073010	TMEM203	1.3766	4e-05	0.003067
ILMN_1732577	TMEM216	1.77176	0.00011	0.006073
ILMN_1751143	TMEM243	1.45614	5e-05	0.003765
ILMN_1770742	TMEM55B	1.41539	1e-10	1.4e-05
ILMN_2358474	TMPRSS3	-1.32786	1e-05	0.001463
ILMN_1768016	TNFRSF17	2.18206	0.0001	0.005827
ILMN_1683700	TNFSF12	1.44692	0.00023	0.0093
ILMN_1686097	TOP2A	-1.30017	0.0001	0.005836
ILMN_1804629	TPK1	1.41804	1e-05	0.001393
ILMN_1701514	TRAF3IP2	1.31165	0.00014	0.006959
ILMN_2289924	TRAK1	1.3338	1e-10	0.000451
ILMN_1690783	TREML1	-1.5648	0.0001	0.005802
ILMN_1803811	TRIB1	2.01591	8e-05	0.004921
ILMN_1748124	TSC22D3	2.28215	1e-10	2.4e-05
ILMN_2376403	TSC22D3	2.71465	1e-05	0.000947
ILMN_2374383	TSPAN17	-1.58918	1e-05	0.001726
ILMN_1777881	TSPAN17	-1.76809	5e-05	0.003597
ILMN_1790549	TSPAN3	1.63391	2e-05	0.002321
ILMN_1697777	TSTA3	-2.39074	4e-05	0.003324
ILMN_1682459	TUBB4A	-1.38223	1e-10	0.000448
ILMN_1697448	TXNIP	1.70497	0.00014	0.006908
ILMN_2164242	UBE2F	-1.82795	4e-05	0.003067
ILMN_1808591	UBE2S	-1.61358	7e-05	0.004487
ILMN_1665862	UBE2V1	-1.55514	0.00019	0.00832
ILMN_1700811	UBFD1	-1.44356	1e-10	0.000167
ILMN_1810729	UBL3	1.34258	1e-10	0.000226
ILMN_2050255	UCKL1	1.30917	1e-05	0.001451
ILMN_1664698	UNC119	1.38302	0.00011	0.005933
ILMN_1723536	USP33	-1.31929	0.00011	0.006038
ILMN_1809467	VAMP5	-2.0745	1e-10	0.000107
ILMN_1700147	VPREB3	3.06153	1e-10	0.000711
ILMN_2268409	VPS13B	-1.35746	1e-10	0.000499
ILMN_1727271	WARS	-3.07551	1e-10	0.000196
ILMN_2337655	WARS	-2.94481	1e-10	0.000463
ILMN_1726624	YPEL4	-1.42144	1e-10	3.1e-05
ILMN_1744980	ZCCHC7	1.5305	0.00013	0.006589
ILMN_1736901	ZDHHC23	1.33858	1e-10	0.000427
ILMN_3188984	ZFAS1	1.74691	1e-10	0.000111
ILMN_1745343	ZMAT2	-1.70837	4e-05	0.003355
ILMN_1693242	ZNF296	1.66599	1e-10	0.000458
ILMN_1772876	ZNF395	1.74769	1e-10	8e-06
ILMN_2346649	ZNF473	-1.32726	9e-05	0.005285
ILMN_1654946	ZSCAN18	1.34666	0.00019	0.008369

## Sheet: TRT vs CTRL
Supplementary data 1. Differentially expressed genes between patients under remission of disease and uninfected controls
ProbeID	Gene symbol	Log2FoldChange	p value	FDR
ILMN_2343047	ABCB9	1.50983	2e-05	0.001637
ILMN_2343048	ABCB9	1.80222	2e-05	0.001727
ILMN_1655702	ABHD5	-1.48586	2e-05	0.001955
ILMN_1802096	ABTB1	-1.61881	3e-05	0.002095
ILMN_2367165	ABTB1	-1.98941	0.00015	0.005927
ILMN_1752269	ACSS1	1.31772	3e-05	0.002175
ILMN_1803686	ADA	1.54864	1e-05	0.000893
ILMN_1755873	ADGRE3	-1.67288	1e-10	0.000289
ILMN_1666902	ADGRG5	1.76013	0.00012	0.005256
ILMN_1718071	AGTPBP1	-1.36236	0.00026	0.008395
ILMN_1792473	AIF1	-1.57959	3e-05	0.002145
ILMN_1703538	AIF1	-2.10767	0.0002	0.007051
ILMN_1664449	ALG5	1.31745	0.00032	0.009711
ILMN_1763837	ANPEP	-1.89783	0.00032	0.009533
ILMN_1812926	ANTXR2	-1.54727	6e-05	0.003484
ILMN_1659463	APAF1	-1.52035	2e-05	0.00179
ILMN_1801710	APBB1IP	-1.66252	8e-05	0.004148
ILMN_1729533	APOA1BP	1.3343	0.00033	0.009763
ILMN_3307651	APOBEC3D	1.42381	0.00015	0.005808
ILMN_2296950	APOBEC3F	1.37798	0.00011	0.005029
ILMN_1715068	AQP9	-2.32204	4e-05	0.002493
ILMN_1772233	ARAP1	-1.34128	0.00027	0.008466
ILMN_1812618	ARAP3	-1.77242	0.00018	0.00647
ILMN_3240997	ARAP3	-1.55411	0.00023	0.007722
ILMN_1777998	ARHGAP25	-1.61194	2e-05	0.001806
ILMN_3245057	ASAP1	-1.58142	1e-05	0.000893
ILMN_1690963	ASAP1	-1.45034	0.00018	0.00647
ILMN_1695414	ASF1B	-1.3749	0.00034	0.009981
ILMN_1795826	ATP6V0D1	-1.7958	1e-10	0.000571
ILMN_1711516	ATP6V1A	-1.89865	1e-10	0.000522
ILMN_1787705	ATP6V1B2	-1.84009	1e-05	0.001151
ILMN_1684217	AURKB	1.33503	1e-05	0.00109
ILMN_1806999	B9D2	-1.33839	0.00023	0.007763
ILMN_1805990	BAK1	1.30139	0.00025	0.008182
ILMN_1651826	BASP1	-2.21622	4e-05	0.002478
ILMN_1720850	BAZ2B	-1.476	7e-05	0.003837
ILMN_1737314	BCL6	-2.18449	8e-05	0.004205
ILMN_1718982	BEST1	-1.44806	1e-05	0.00133
ILMN_2349459	BIRC5	1.41626	0.00018	0.00647
ILMN_2298511	BOLA2	1.61824	5e-05	0.003025
ILMN_2343010	BOLA3	1.47051	1e-10	0.000585
ILMN_1786658	BOLA3	1.53915	1e-10	0.000649
ILMN_2099528	BTLA	1.46728	1e-05	0.001205
ILMN_2205963	C10orf54	-1.64106	3e-05	0.002373
ILMN_1793729	C15orf39	-1.76953	5e-05	0.003127
ILMN_1811264	C15orf57	1.45162	1e-10	0.000348
ILMN_1689836	C5AR1	-2.28815	1e-10	0.00047
ILMN_1653205	C8orf59	1.37639	0.00022	0.007593
ILMN_1695157	CA4	-1.81975	0.0001	0.004677
ILMN_1664012	CANT1	-1.37785	1e-05	0.001214
ILMN_1716080	CBL	-1.32955	9e-05	0.004451
ILMN_1657361	CBX7	-1.31531	0.00014	0.005753
ILMN_1801766	CCDC109B	1.48517	1e-05	0.00099
ILMN_1651987	CCDC167	1.77039	1e-05	0.001147
ILMN_2302118	CCDC50	1.31903	0.00013	0.005489
ILMN_1715569	CCDC53	1.33143	7e-05	0.003931
ILMN_2232166	CCDC90B	1.33683	0.00012	0.005253
ILMN_1801939	CCNB2	1.62037	1e-10	8.9e-05
ILMN_1773119	CCNF	1.33484	1e-10	0.000482
ILMN_1763745	CCNJL	-1.33699	6e-05	0.003484
ILMN_3237926	CCNJL	-1.5098	0.00012	0.005118
ILMN_1708991	CCNY	-1.32226	8e-05	0.00401
ILMN_1740015	CD14	-1.84908	6e-05	0.003366
ILMN_2396444	CD14	-1.69851	0.00014	0.005602
ILMN_1747622	CD33	-1.46622	0.0001	0.004677
ILMN_2233783	CD38	1.81409	1e-10	0.00047
ILMN_2261416	CD3D	1.43374	0.00014	0.00559
ILMN_1723004	CD72	1.77666	1e-10	0.000254
ILMN_1785439	CD79B	1.84216	0.00031	0.009503
ILMN_1704730	CD93	-2.21514	1e-10	0.000531
ILMN_1663390	CDC20	2.17007	1e-10	0.000212
ILMN_1652777	CDC42EP2	-1.44863	8e-05	0.004136
ILMN_1670238	CDC45	1.34567	3e-05	0.001972
ILMN_1683450	CDCA5	1.40724	1e-10	0.000786
ILMN_1737184	CDCA7	1.69335	1e-05	0.000925
ILMN_1707448	CDK12	1.30633	7e-05	0.003732
ILMN_1676891	CDK19	-1.5064	1e-05	0.00143
ILMN_1693014	CEBPB	-1.70142	1e-05	0.00099
ILMN_1782050	CEBPD	-1.68539	0.00028	0.008764
ILMN_2368718	CENPM	1.70522	1e-10	7.2e-05
ILMN_1720526	CENPN	1.41995	1e-10	0.000244
ILMN_1787808	CEP63	-1.55486	5e-05	0.002921
ILMN_1658121	CFP	-1.53446	0.00015	0.005956
ILMN_1815124	CHCHD2	1.33277	8e-05	0.0041
ILMN_2326273	CHI3L2	1.88764	1e-10	8.7e-05
ILMN_1671893	CHMP2A	-1.50646	2e-05	0.001606
ILMN_1670926	CHST15	-1.90022	2e-05	0.001698
ILMN_1732831	CHST7	-1.34914	3e-05	0.001993
ILMN_2041046	CKS1B	1.52082	1e-10	8.4e-05
ILMN_1719256	CKS1B	1.42067	1e-05	0.000871
ILMN_2072296	CKS2	1.80826	1e-10	0.000129
ILMN_1783333	CMC2	1.59595	1e-05	0.001216
ILMN_1799030	CMTM2	-2.57351	1e-10	0.00047
ILMN_2081335	COA1	1.39564	3e-05	0.002354
ILMN_1745954	CORO1C	-1.58091	1e-05	0.001462
ILMN_1704477	COX5A	1.38406	1e-10	0.000846
ILMN_1701293	COX7A2	1.39358	0.00015	0.005986
ILMN_1662865	CPPED1	-1.63381	1e-10	8.7e-05
ILMN_2058795	CPQ	-1.5544	1e-05	0.000982
ILMN_1713031	CPQ	-1.33433	3e-05	0.002179
ILMN_2400759	CPVL	-1.91603	5e-05	0.002987
ILMN_1682928	CPVL	-1.87284	8e-05	0.004205
ILMN_1728677	CREB5	-1.82453	2e-05	0.001849
ILMN_1731714	CREB5	-2.19567	3e-05	0.002123
ILMN_2323172	CSF3R	-2.20987	1e-10	0.000423
ILMN_2371280	CSF3R	-2.09215	1e-10	0.000682
ILMN_1800354	CST3	-1.87923	0.00011	0.004947
ILMN_1692962	CTDSP2	-1.4128	8e-05	0.003983
ILMN_1804854	CTNNA1	-1.71171	6e-05	0.003325
ILMN_1743032	CTSS	-1.83714	1e-10	8.7e-05
ILMN_1728478	CXCL16	-1.83304	4e-05	0.002516
ILMN_1662524	CXCR1	-2.74327	1e-10	0.000242
ILMN_2087692	CYBRD1	-1.52429	1e-05	0.00133
ILMN_1712305	CYBRD1	-1.34788	0.00013	0.00546
ILMN_1815115	CYC1	1.36997	5e-05	0.003073
ILMN_1663751	CYCS	1.30218	1e-10	0.000736
ILMN_1693338	CYP1B1	-1.46891	1e-05	0.000885
ILMN_1704985	CYP27A1	-2.09691	0.0001	0.004677
ILMN_3238196	CYTH4	-1.4416	5e-05	0.002979
ILMN_1660364	CYTH4	-1.39702	0.0003	0.00925
ILMN_1718988	DAZAP2	-1.53378	0.00018	0.006674
ILMN_2305544	DBI	1.39906	5e-05	0.003025
ILMN_1763129	DCTPP1	1.46277	1e-10	0.000115
ILMN_3242459	DCTPP1	1.44165	0.00013	0.005417
ILMN_1785356	DENND5A	-1.64666	1e-10	0.000254
ILMN_3245413	DENND5A	-1.47597	0.00012	0.005253
ILMN_1681520	DGAT2	-1.4331	1e-05	0.001058
ILMN_2312897	DGUOK	1.32194	0.00016	0.006142
ILMN_1807455	DHRS7	-1.49628	1e-05	0.001089
ILMN_2380588	DNPH1	1.47976	3e-05	0.002261
ILMN_1752455	DOCK5	-1.35302	1e-10	0.000649
ILMN_1706498	DSE	-1.30409	8e-05	0.004089
ILMN_1681269	DYRK4	1.36379	0.00019	0.006761
ILMN_1810420	DYSF	-2.28243	0.00026	0.008378
ILMN_1761463	EFHD2	-1.35775	8e-05	0.00401
ILMN_3244457	EHBP1L1	-1.48462	2e-05	0.001573
ILMN_1720158	ETS2	-1.4648	1e-10	0.000289
ILMN_1778226	EXTL3	-1.34469	9e-05	0.004397
ILMN_2041190	F2RL1	-1.51485	1e-05	0.001058
ILMN_3266606	FABP5	1.51843	1e-05	0.001147
ILMN_1667966	FAM129A	-2.471	1e-10	4.4e-05
ILMN_1810725	FAM129A	-2.56823	1e-10	8.4e-05
ILMN_1664063	FAM129C	1.45234	5e-05	0.002821
ILMN_1770818	FAM13A-AS1	-1.32568	0.00021	0.007281
ILMN_1890614	FAM212B	-2.14262	1e-10	0.000248
ILMN_1779813	FAM96B	1.40444	5e-05	0.002798
ILMN_1758728	FANCG	1.31039	0.00033	0.0098
ILMN_1688423	FCER1A	-2.37588	3e-05	0.002379
ILMN_2289849	FCGR2A	-2.22932	1e-10	0.000771
ILMN_1666932	FCGR2A	-2.25149	2e-05	0.001897
ILMN_1705302	FCGRT	-1.67874	2e-05	0.001552
ILMN_1668063	FCN1	-1.7875	0.00015	0.005942
ILMN_2368318	FGR	-1.45854	3e-05	0.002188
ILMN_1787345	FKBP11	1.68798	4e-05	0.002436
ILMN_1737343	FNIP1	-1.36031	0.00014	0.005644
ILMN_2106902	FOXN3	-1.47253	5e-05	0.002821
ILMN_2092118	FPR1	-2.28431	6e-05	0.003322
ILMN_1788213	FRAT2	-1.71657	0.00012	0.005253
ILMN_1665964	GAB2	-2.03543	1e-10	8.7e-05
ILMN_1745994	GAS7	-1.53834	1e-05	0.00133
ILMN_1800602	GCA	-2.17491	1e-05	0.001291
ILMN_1809590	GINS2	1.54627	2e-05	0.001662
ILMN_2393296	GK	-1.51032	0.00011	0.004947
ILMN_1769245	GLIPR1	-1.52658	2e-05	0.001681
ILMN_1656327	GLT1D1	-1.39069	1e-10	0.000649
ILMN_1775762	GNAI2	-1.52778	0.00018	0.006522
ILMN_1744517	GNS	-1.58244	0.00011	0.004923
ILMN_1730816	GPR162	-1.64284	0.00015	0.005965
ILMN_1780368	GPR18	1.39848	8e-05	0.004217
ILMN_1726030	GPX7	1.41679	1e-10	0.000504
ILMN_1658464	GTF3A	1.47496	0.00026	0.008395
ILMN_1785756	H2AFX	1.45096	1e-10	0.00047
ILMN_2074748	HAL	-1.48384	1e-05	0.000871
ILMN_2160764	HBP1	-1.31224	1e-10	0.000279
ILMN_1685415	HBP1	-1.33057	0.0002	0.007035
ILMN_1791771	HCK	-1.83578	1e-05	0.00141
ILMN_1727402	HCLS1	-1.6421	1e-05	0.000871
ILMN_1753745	HDDC2	1.40409	0.00028	0.008764
ILMN_1653466	HES4	2.48244	4e-05	0.002505
ILMN_1806692	HEXB	-1.3305	1e-05	0.001147
ILMN_1812721	HIP1R	1.56872	1e-10	0.000423
ILMN_1800512	HMOX1	-1.42848	0.00016	0.006245
ILMN_1809259	HRASLS2	1.4299	2e-05	0.001897
ILMN_2212763	ICAM3	-1.44824	0.00014	0.005706
ILMN_1751753	IDH2	1.43495	2e-05	0.001609
ILMN_3272500	IFI27L1	1.82461	1e-10	8.9e-05
ILMN_1673352	IFITM2	-1.45903	0.00014	0.005729
ILMN_1675939	IFNGR1	-1.69253	1e-05	0.001205
ILMN_2405324	IFNLR1	1.41731	3e-05	0.002202
ILMN_2105441	IGJ	4.15299	1e-10	0.000531
ILMN_1768505	IL13RA1	-2.23092	1e-10	4.4e-05
ILMN_1772131	IL1R2	-2.21784	1e-10	0.000642
ILMN_2094061	IMPA2	-2.03776	1e-10	0.000585
ILMN_1676515	IMPDH1	-1.7365	1e-10	0.000423
ILMN_3187328	IP6K1	-1.34329	0.0003	0.009224
ILMN_1803819	IQGAP1	-1.68095	0.00019	0.006834
ILMN_1769158	ISOC2	1.32704	0.00023	0.007641
ILMN_1792679	ITGA5	-1.45605	0.00015	0.005937
ILMN_1777519	ITGB7	1.38399	0.00019	0.006842
ILMN_1680453	ITM2C	2.00146	0.00011	0.005055
ILMN_2366041	ITM2C	1.9048	0.00014	0.005674
ILMN_1715674	ITPK1	-1.57876	0.00034	0.009979
ILMN_1764177	JARID2	-1.42712	4e-05	0.002433
ILMN_2086077	JUNB	-1.45494	0.00012	0.005253
ILMN_2397521	KDM6B	-1.34081	0.00016	0.00621
ILMN_3187535	KIAA0125	1.45499	1e-10	0.00047
ILMN_1693233	KIAA0513	-1.56852	0.00021	0.007132
ILMN_1805992	KIAA1598	-1.48735	0.00016	0.006142
ILMN_1673282	LAMP2	-1.92877	1e-10	0.000585
ILMN_2279961	LAMP2	-1.55876	1e-05	0.001374
ILMN_1752351	LAMP2	-1.62428	0.00012	0.005253
ILMN_1659753	LAMP2	-1.63604	0.00015	0.005921
ILMN_2326953	LAT2	-1.6184	0.00012	0.005161
ILMN_1716983	LILRA2	-2.18059	1e-10	0.000482
ILMN_1661631	LILRA3	-3.28274	2e-05	0.001807
ILMN_2312340	LILRB2	-1.72853	6e-05	0.003204
ILMN_1784884	LILRB3	-1.85332	0.00019	0.006748
ILMN_1693685	LINC00116	1.38692	0.00014	0.005706
ILMN_3183139	LINC00265	-2.06118	1e-10	0.000824
ILMN_3248247	LINC00265	-2.0126	1e-05	0.001003
ILMN_3302350	LINC00265	-1.76695	5e-05	0.002821
ILMN_1713934	LITAF	-2.08459	2e-05	0.001645
ILMN_1667319	LPPR2	-1.81365	1e-10	8.9e-05
ILMN_1715616	LRR1	1.30626	1e-10	8.7e-05
ILMN_1766487	LRRC25	-1.61186	1e-05	0.00099
ILMN_2070300	LSM2	1.54015	0.00023	0.007763
ILMN_1737947	LSM5	1.41657	0.00011	0.004969
ILMN_1667476	LTBR	-1.4802	0.00014	0.005753
ILMN_1781155	LYN	-1.89813	3e-05	0.002252
ILMN_2183510	MANF	1.67253	1e-05	0.00133
ILMN_1796336	MAP1S	-1.34904	0.00019	0.006732
ILMN_2100689	MAP2K4	-1.40064	5e-05	0.002908
ILMN_1777906	MAP7D1	-1.41837	0.00017	0.006253
ILMN_1717337	MARCH7	-1.39155	0.00012	0.005253
ILMN_1807042	MARCKS	-2.02188	0.00014	0.005602
ILMN_1722218	MBOAT7	-1.876	0.00011	0.005018
ILMN_1672660	MBP	-1.47945	2e-05	0.0019
ILMN_2290118	MEGF9	-1.67843	0.00012	0.005161
ILMN_1678170	MME	-2.54721	1e-05	0.001462
ILMN_1796316	MMP9	-3.04147	0.00018	0.00647
ILMN_1738992	MNDA	-2.58014	0.00033	0.009764
ILMN_2386008	MPZL1	-1.53822	5e-05	0.002957
ILMN_1752932	MPZL2	-1.48981	1e-10	0.000497
ILMN_2316540	MRPL11	1.36548	2e-05	0.001609
ILMN_1699603	MRPL12	1.32496	1e-05	0.001012
ILMN_1671158	MRPL13	1.41962	0.00028	0.008765
ILMN_2072603	MRPL14	1.51081	6e-05	0.003309
ILMN_1748819	MRPL22	1.41721	8e-05	0.004077
ILMN_1811327	MRPL27	1.4655	6e-05	0.003295
ILMN_1749432	MRPL32	1.36763	2e-05	0.001946
ILMN_1800197	MRPL36	1.36883	1e-05	0.00133
ILMN_2097421	MRPL51	1.39859	2e-05	0.001897
ILMN_1722905	MRPS11	1.35115	0.00032	0.009713
ILMN_1714515	MRPS12	1.34502	0.00031	0.009503
ILMN_1804851	MRPS17	1.36912	6e-05	0.00336
ILMN_2228180	MSRA	-1.34362	0.00014	0.005633
ILMN_1691156	MT1A	1.9312	4e-05	0.002599
ILMN_2173611	MT1E	2.0527	1e-10	0.00047
ILMN_2355665	MTFP1	1.48782	0.0001	0.004677
ILMN_3251728	MTMR10	-1.43371	1e-05	0.00115
ILMN_1739641	MTMR3	-1.52636	0.0002	0.006866
ILMN_2214678	MXD1	-1.96858	2e-05	0.001897
ILMN_1713450	MYL6B	1.6114	1e-10	8.7e-05
ILMN_2193233	MZB1	3.01012	1e-05	0.001247
ILMN_2201966	N4BP1	-1.39814	2e-05	0.001662
ILMN_1691131	NAA38	1.37418	0.00011	0.005007
ILMN_1785852	NABP1	-1.39249	0.00026	0.008395
ILMN_1882590	NACC2	-1.30492	0.00023	0.00763
ILMN_1653871	NAMPT	-3.07182	1e-05	0.001315
ILMN_1796642	NCF2	-1.81342	0.00029	0.009072
ILMN_1669033	NCOA1	-1.35759	0.00018	0.006518
ILMN_1739805	NDE1	-1.44114	1e-10	0.000286
ILMN_1705064	NDEL1	-1.61971	1e-10	0.000423
ILMN_2397199	NDEL1	-1.34549	8e-05	0.00419
ILMN_1809931	NDRG1	-1.35176	0.00014	0.005528
ILMN_1751258	NDUFA4	1.49549	1e-10	0.000812
ILMN_1675239	NDUFA7	1.5247	6e-05	0.003366
ILMN_2179018	NDUFAB1	1.37643	0.00024	0.007813
ILMN_2117330	NDUFB2	1.35213	0.00025	0.008198
ILMN_1661170	NDUFB8	1.3447	0.0003	0.009224
ILMN_1733603	NDUFC1	1.31668	0.00025	0.008163
ILMN_2086417	NDUFV2	1.41238	0.00012	0.005184
ILMN_2365544	NHP2	1.30789	9e-05	0.004422
ILMN_1712026	NLRP3	-1.54301	1e-10	8.7e-05
ILMN_2310896	NLRP3	-1.50411	1e-10	0.000365
ILMN_1741133	NME1	1.69699	1e-10	0.000138
ILMN_1708743	NT5DC2	1.33885	0.00011	0.005018
ILMN_2094952	NUAK2	-1.44799	1e-05	0.001058
ILMN_2330243	NUDT1	1.36055	3e-05	0.001959
ILMN_2331266	NUMB	-1.88599	1e-10	8.4e-05
ILMN_1705114	NUMB	-1.89681	1e-10	8.7e-05
ILMN_1771903	NUP37	1.31355	0.00034	0.009981
ILMN_1726720	NUSAP1	1.47871	1e-10	0.000735
ILMN_1655046	NUTF2	1.3162	1e-10	0.00047
ILMN_3239460	OAZ2	-1.94303	5e-05	0.002854
ILMN_1772286	OCIAD2	1.55286	1e-10	0.000125
ILMN_1700306	OCIAD2	1.53567	0.00012	0.005184
ILMN_1656482	OSBPL2	-1.40689	8e-05	0.004217
ILMN_3236156	OSTC	1.52011	2e-05	0.001946
ILMN_2056167	OSTC	1.4322	0.00019	0.006699
ILMN_1664094	P2RY13	-2.0571	1e-10	0.000115
ILMN_1702396	PACSIN2	-1.67192	1e-05	0.001058
ILMN_1681845	PAPD4	-1.33693	4e-05	0.002451
ILMN_2181432	PAPL	1.36518	0.00033	0.009774
ILMN_1740010	PCNX	-1.51203	2e-05	0.001955
ILMN_1788955	PDLIM1	1.42238	0.0001	0.004636
ILMN_1736441	PDXP	1.37405	0.00013	0.005448
ILMN_1689518	PECAM1	-1.83611	3e-05	0.002131
ILMN_1679268	PELI1	-1.6502	4e-05	0.002475
ILMN_1780132	PELI2	-1.52838	1e-05	0.001205
ILMN_1704537	PHGDH	1.47242	0.0003	0.009114
ILMN_1693192	PI3	-3.48689	0.00011	0.005029
ILMN_1780598	PIAS1	-1.43286	7e-05	0.003776
ILMN_1715273	PICALM	-2.11495	1e-10	0.00042
ILMN_2362858	PILRA	-1.9686	1e-10	0.000242
ILMN_1729915	PILRA	-1.72767	1e-05	0.000965
ILMN_2241953	PILRA	-1.78367	2e-05	0.001897
ILMN_1793934	PISD	-1.69011	3e-05	0.001972
ILMN_2093343	PLAC8	1.62788	3e-05	0.002288
ILMN_1707286	PLBD1	-2.02074	0.00013	0.005343
ILMN_1660021	PLIN3	-1.491	8e-05	0.004214
ILMN_1676003	PNOC	1.30947	0.00019	0.006732
ILMN_1689445	POLR2H	1.45078	5e-05	0.003025
ILMN_1801664	POLR3K	1.30946	2e-05	0.001897
ILMN_1811049	POU2AF1	1.39431	0.00017	0.006333
ILMN_1761968	PPP1R14A	1.54875	1e-05	0.001218
ILMN_1727098	PPP1R16B	1.36839	0.00033	0.0098
ILMN_1724544	PPP4R1	-1.67542	1e-10	0.000334
ILMN_2345512	PPP4R1	-1.47887	4e-05	0.002451
ILMN_1711493	PRAM1	-1.66879	0.00016	0.006142
ILMN_1777342	PREX1	-1.48055	0.00024	0.00792
ILMN_1741356	PRICKLE1	1.51763	9e-05	0.004344
ILMN_1801105	PRKCD	-1.48538	0.00034	0.009981
ILMN_2355559	PSAP	-1.55857	0.00015	0.00578
ILMN_2151818	PSMA6	1.41583	2e-05	0.00189
ILMN_1675852	PSMA6	1.40478	0.00029	0.009072
ILMN_1768197	PTBP3	-1.59903	2e-05	0.00155
ILMN_2117223	PTBP3	-1.48193	3e-05	0.001972
ILMN_1880406	PTEN	-1.61668	3e-05	0.002271
ILMN_2054297	PTGS2	-1.89661	3e-05	0.002188
ILMN_2222074	PTPN12	-1.37624	4e-05	0.002457
ILMN_2042771	PTTG1	2.04337	1e-10	4.4e-05
ILMN_2128750	PTTG1IP	-1.32289	0.00027	0.008618
ILMN_2049021	PTTG3P	1.63828	1e-10	4.4e-05
ILMN_1799015	PXMP2	1.31389	1e-10	0.000105
ILMN_1684440	PXN	-1.37725	0.0002	0.006864
ILMN_1696187	PYGL	-2.02211	0.00033	0.009763
ILMN_1692219	RAB11FIP1	-1.63072	2e-05	0.001897
ILMN_2409596	RAB11FIP1	-1.33543	0.00021	0.007321
ILMN_1660691	RAB31	-1.60611	0.00021	0.007321
ILMN_1752582	RAB5B	-1.32814	2e-05	0.00155
ILMN_1716524	RAB7A	-1.47779	1e-05	0.00099
ILMN_2359789	RAC1	-1.32879	0.00028	0.008764
ILMN_1813489	RAF1	-1.38352	2e-05	0.001897
ILMN_1676358	RALB	-1.67854	9e-05	0.004531
ILMN_1791840	RALBP1	-1.52156	1e-10	0.000824
ILMN_2109156	RANBP1	1.37606	1e-10	0.000423
ILMN_2352303	RASSF2	-1.84195	2e-05	0.001524
ILMN_1709683	RASSF2	-1.53313	8e-05	0.004221
ILMN_3306730	RBM47	-2.10959	1e-10	8.7e-05
ILMN_3224926	RBM47	-1.86588	1e-10	0.000585
ILMN_1689046	RBM47	-1.36623	8e-05	0.004228
ILMN_2148668	RCBTB2	-1.46353	5e-05	0.002807
ILMN_3233388	RELL1	-1.4771	1e-05	0.000932
ILMN_1802380	RERE	-1.51084	1e-05	0.00141
ILMN_2327795	RERE	-1.35702	0.00014	0.005706
ILMN_1661002	RFWD2	-1.35049	1e-05	0.001218
ILMN_2396287	RFX2	-1.41681	1e-10	0.000129
ILMN_1782488	RNASEH2B	1.31455	0.00019	0.006761
ILMN_1754400	RNASEH2C	1.34463	3e-05	0.001972
ILMN_1671565	RNASET2	-1.44062	0.00012	0.005144
ILMN_1729294	RNF130	-1.76695	1e-10	0.00047
ILMN_1665877	RNF149	-1.5897	0.00028	0.00872
ILMN_1717809	RNF24	-1.93337	0.00013	0.005291
ILMN_3234993	ROMO1	1.59551	0.0003	0.009224
ILMN_1716895	RPA3	1.4536	1e-10	0.000823
ILMN_1803739	RPGRIP1	-1.38075	1e-10	0.000662
ILMN_3226291	RPL29	1.57459	6e-05	0.003224
ILMN_1800573	RPS21	1.50401	2e-05	0.001779
ILMN_1657515	RPS6KA5	-1.37045	3e-05	0.001961
ILMN_1771815	RTFDC1	-1.37592	1e-05	0.000982
ILMN_2363065	RTN3	-1.71023	1e-05	0.000965
ILMN_1730611	RTN4	-1.46033	3e-05	0.002316
ILMN_1687315	RXRA	-1.75185	1e-05	0.000885
ILMN_1721842	RYBP	-1.75007	1e-10	0.000351
ILMN_1750101	S100A11	-1.75099	9e-05	0.004472
ILMN_1729801	S100A8	-1.34124	0.00015	0.005881
ILMN_1736888	SAR1B	1.31749	0.00025	0.008151
ILMN_2363586	SDCBP	-2.19038	4e-05	0.002798
ILMN_1749213	SDF2L1	1.85857	0.00027	0.008552
ILMN_1701681	SEC11C	1.7329	1e-05	0.001472
ILMN_1732575	SEC14L1	-1.76443	1e-10	0.000585
ILMN_1801852	SEC61B	1.36125	2e-05	0.001946
ILMN_2367020	SEC61G	1.59163	1e-10	0.000471
ILMN_2338452	SERPINA1	-2.46988	4e-05	0.002646
ILMN_2404154	SERPINA1	-1.94463	8e-05	0.004157
ILMN_1689389	SF3B5	1.3976	0.0001	0.004677
ILMN_1702487	SGK1	-1.76818	6e-05	0.003484
ILMN_1752046	SH2B3	-1.38083	0.00012	0.005256
ILMN_1775734	SH2D3C	-1.39977	3e-05	0.002095
ILMN_1808501	SH3KBP1	-1.36982	0.00019	0.006864
ILMN_2128128	SHFM1	1.3632	0.00015	0.005956
ILMN_1765493	SHKBP1	-1.493	0.0001	0.004677
ILMN_1758146	SIRPA	-1.98169	1e-10	0.000726
ILMN_2372974	SIRPA	-1.77763	1e-10	0.000751
ILMN_1657129	SKAP2	-1.55529	0.00023	0.00774
ILMN_2085862	SLC15A3	-1.69505	2e-05	0.00155
ILMN_2076463	SLC15A4	-1.495	1e-05	0.00099
ILMN_1679731	SLC15A4	-1.52793	0.00011	0.004947
ILMN_1755649	SLC16A5	-1.48477	0.00028	0.008764
ILMN_1698996	SLC19A1	-1.56316	2e-05	0.001555
ILMN_1810514	SLC25A44	-1.41261	0.00011	0.004947
ILMN_1758938	SLC31A2	-1.48245	0.00016	0.00621
ILMN_2053103	SLC40A1	-1.5948	0.00011	0.004969
ILMN_1706261	SLCO3A1	-1.45639	1e-05	0.000871
ILMN_1654735	SLCO3A1	-1.44179	0.00023	0.007704
ILMN_2081682	SMAP2	-1.60714	1e-05	0.00143
ILMN_1782377	SMG1P2	1.3069	0.00024	0.007856
ILMN_1801118	SNRNP25	1.78393	1e-10	4.4e-05
ILMN_2086064	SNRPC	1.3358	0.00016	0.006142
ILMN_1678966	SNRPF	1.43368	0.0002	0.00708
ILMN_3279219	SNRPG	1.6549	9e-05	0.004572
ILMN_1683562	SNRPG	1.65799	0.0001	0.004677
ILMN_3256004	SNRPG	1.65533	0.00012	0.005184
ILMN_2336781	SOD2	-2.30938	1e-05	0.000893
ILMN_2406501	SOD2	-2.23931	0.0001	0.004697
ILMN_2060115	SORL1	-2.28537	1e-10	8.7e-05
ILMN_1759818	SORL1	-2.28519	3e-05	0.002252
ILMN_1676010	SP1	-1.42896	3e-05	0.001972
ILMN_1809488	SPCS2	1.30079	1e-10	7.2e-05
ILMN_3307700	SPCS3	1.64802	2e-05	0.001876
ILMN_1696463	SPI1	-1.87198	0.0001	0.004625
ILMN_1672834	SSH2	-1.80986	1e-10	0.000172
ILMN_3228595	SSR3	1.70813	1e-05	0.00141
ILMN_1680403	SSR4	1.49262	0.0002	0.007074
ILMN_1711383	STK4	-1.33684	0.00021	0.007278
ILMN_2075927	STK40	-1.70991	1e-10	0.000723
ILMN_1663002	STOML2	1.69134	7e-05	0.003747
ILMN_1667460	SULF2	-1.6955	2e-05	0.001897
ILMN_2345142	SULF2	-1.52486	0.00012	0.005253
ILMN_2226917	SUSD6	-1.38906	0.00012	0.005253
ILMN_1671404	SVIL	-1.49431	2e-05	0.001955
ILMN_1724407	TACC3	-1.45273	5e-05	0.002971
ILMN_1746588	TALDO1	-1.74737	5e-05	0.002798
ILMN_1779886	TBC1D14	-1.55693	1e-10	8.7e-05
ILMN_1780197	TBC1D24	-1.36366	4e-05	0.002599
ILMN_1744795	TBL1X	-1.6861	1e-10	0.000205
ILMN_2282641	TBXAS1	-1.7227	1e-05	0.001156
ILMN_1788841	TCL1A	1.80145	1e-05	0.00099
ILMN_2382309	TCL1B	1.48696	1e-05	0.001205
ILMN_1700955	TCTEX1D2	1.4304	2e-05	0.001552
ILMN_1786847	TGM3	-1.487	0.00019	0.006761
ILMN_1651735	TGOLN2	-1.36623	4e-05	0.002599
ILMN_2393169	THOC5	-1.31375	0.00023	0.007714
ILMN_2358560	TIAM2	-1.38671	1e-10	0.000172
ILMN_1711566	TIMP1	-1.82241	2e-05	0.001798
ILMN_1806037	TK1	1.46597	1e-05	0.000871
ILMN_1736597	TKT	-1.54549	3e-05	0.002337
ILMN_1657892	TLR8	-1.80229	1e-05	0.001089
ILMN_1705047	TLR8	-1.34074	0.00017	0.006344
ILMN_1693311	TMBIM6	-1.31881	0.00019	0.006711
ILMN_1692511	TMEM106C	1.4868	0.00029	0.009041
ILMN_2095660	TMEM156	1.68925	0.00028	0.008891
ILMN_3236428	TMEM170B	-1.40284	0.00029	0.00896
ILMN_3261938	TMSB10	1.39706	0.0001	0.004673
ILMN_2204754	TMX4	-1.51556	0.00014	0.005633
ILMN_1812915	TNFRSF10B	-2.0262	1e-05	0.000871
ILMN_1768016	TNFRSF17	2.37833	1e-10	0.000585
ILMN_1685005	TNFRSF1A	-1.80808	1e-10	0.000242
ILMN_1764788	TNFRSF1B	-1.62103	2e-05	0.001897
ILMN_1659257	TNFRSF8	-1.33887	3e-05	0.002302
ILMN_3235113	TOMM6	1.39459	0.00017	0.006252
ILMN_2082209	TOX2	1.63947	1e-05	0.000858
ILMN_1727479	TPRG1L	-1.3988	0.00017	0.006344
ILMN_1688231	TREM1	-1.89893	1e-05	0.00143
ILMN_1746704	TRIM8	-1.45768	7e-05	0.003609
ILMN_2368292	TSEN34	-1.6796	1e-05	0.00099
ILMN_1673111	TSEN34	-1.63451	1e-05	0.00133
ILMN_1691572	TST	-1.69228	1e-10	0.000614
ILMN_1695731	TUBG1	1.35527	1e-10	8.9e-05
ILMN_1806040	TYMS	1.49663	1e-05	0.000871
ILMN_1778977	TYROBP	-1.66149	7e-05	0.003635
ILMN_2301083	UBE2C	1.60055	1e-10	8.7e-05
ILMN_1714730	UBE2C	1.40045	1e-05	0.00133
ILMN_1808591	UBE2S	1.63425	1e-05	0.000893
ILMN_2399503	UBN1	-1.77131	1e-05	0.00142
ILMN_1663489	UBR2	-1.3641	0.0001	0.004762
ILMN_1735052	ULK1	-1.42284	0.00022	0.007487
ILMN_1790461	UQCC2	1.58541	1e-05	0.000965
ILMN_3297898	UQCRH	1.4215	1e-10	0.0008
ILMN_1792138	UQCRH	1.34644	0.00023	0.007737
ILMN_1718136	UQCRHL	1.55176	1e-05	0.000885
ILMN_1666471	UQCRQ	1.44082	6e-05	0.003217
ILMN_1809467	VAMP5	1.68475	1e-05	0.001265
ILMN_1743646	VASP	-1.56029	0.00023	0.007731
ILMN_1687301	VCAN	-2.08388	3e-05	0.002131
ILMN_1692754	VMP1	-1.7558	1e-10	0.00019
ILMN_1678939	VNN2	-2.08436	0.00022	0.007593
ILMN_1738549	VPREB1	1.30943	0.00018	0.006674
ILMN_1789233	VPS37C	-1.68211	1e-10	7.1e-05
ILMN_1671260	WLS	-1.42964	1e-10	0.000751
ILMN_2283325	WLS	-1.87993	2e-05	0.001727
ILMN_1660549	WLS	-1.36445	2e-05	0.001908
ILMN_2399769	WLS	-1.37757	3e-05	0.002131
ILMN_1755235	XPO6	-1.76618	2e-05	0.001756
ILMN_1795836	YBEY	1.3991	0.0001	0.004673
ILMN_1711069	YPEL5	-1.32921	0.00019	0.006761
ILMN_1655206	ZBTB34	-1.39737	0.0001	0.004677
ILMN_1720829	ZFP36	-1.40852	9e-05	0.004422
ILMN_1771627	ZMIZ1	-1.54863	1e-05	0.001447
ILMN_1802888	ZNF185	-1.79865	1e-05	0.00099
ILMN_1779015	ZNF467	-2.03757	1e-05	0.001089
ILMN_1703441	ZNF593	1.57945	4e-05	0.002478
ILMN_1706342	ZNF746	-1.65577	1e-10	4.4e-05
ILMN_2371169	ZYX	-1.84269	4e-05	0.002451
ILMN_1701875	ZYX	-1.68301	8e-05	0.004107

## Sheet: TRT vs DTH
Supplementary data 1. Differentially expressed genes between patients under remission of disease and asymptomatic individuals
ProbeID	Gene symbol	Log2FoldChange	p value	FDR
ILMN_1655702	ABHD5	-1.54297	1e-05	0.000949
ILMN_1802096	ABTB1	-1.65379	2e-05	0.001495
ILMN_2367165	ABTB1	-2.21441	2e-05	0.001702
ILMN_1684585	ACSL1	-2.31116	0.0001	0.004295
ILMN_1752269	ACSS1	1.33824	2e-05	0.001386
ILMN_1755873	ADGRE3	-1.46471	0.00012	0.004824
ILMN_1790757	ADSL	1.45551	6e-05	0.003045
ILMN_1718071	AGTPBP1	-1.41889	6e-05	0.003044
ILMN_1792473	AIF1	-1.60434	2e-05	0.001621
ILMN_2078697	ALPK1	-1.67407	1e-05	0.001238
ILMN_1701603	ALPL	-2.71637	0.0003	0.008678
ILMN_1689908	ANKRD13A	-1.40348	3e-05	0.001986
ILMN_1763837	ANPEP	-1.912	0.00032	0.0089
ILMN_1801710	APBB1IP	-1.78707	1e-05	0.001272
ILMN_1767816	APH1B	-1.36676	3e-05	0.001851
ILMN_1729533	APOA1BP	1.35859	0.00018	0.006292
ILMN_3307651	APOBEC3D	1.40724	0.00026	0.007984
ILMN_2296950	APOBEC3F	1.49846	1e-10	0.000676
ILMN_1715068	AQP9	-2.64555	1e-10	0.000736
ILMN_1772233	ARAP1	-1.45812	1e-05	0.00105
ILMN_3269719	ARAP1	-1.45143	5e-05	0.002586
ILMN_3240997	ARAP3	-1.68562	3e-05	0.00185
ILMN_1812618	ARAP3	-1.77323	0.0002	0.006782
ILMN_1777998	ARHGAP25	-1.52348	0.00015	0.005578
ILMN_1711490	ARHGAP26	-1.41242	1e-10	0.000491
ILMN_1656477	ARSA	-1.30104	0.0003	0.008738
ILMN_3245057	ASAP1	-1.53099	2e-05	0.001706
ILMN_1690963	ASAP1	-1.53136	3e-05	0.002041
ILMN_1795826	ATP6V0D1	-1.62987	5e-05	0.002809
ILMN_1711516	ATP6V1A	-1.6271	0.00017	0.006063
ILMN_1787705	ATP6V1B2	-1.71924	7e-05	0.003341
ILMN_1727332	ATPIF1	1.35539	0.00029	0.008458
ILMN_1685824	B4GALT5	-2.01099	1e-05	0.001204
ILMN_1651826	BASP1	-2.40478	1e-05	0.001143
ILMN_1720850	BAZ2B	-1.55287	1e-05	0.0013
ILMN_2325506	BCAS4	1.66361	0.00025	0.007722
ILMN_1710514	BCL3	-1.8201	2e-05	0.001567
ILMN_1737314	BCL6	-2.35122	3e-05	0.00185
ILMN_1718982	BEST1	-1.70382	1e-10	4.1e-05
ILMN_1763386	BID	-1.46408	6e-05	0.003018
ILMN_2298511	BOLA2	1.5441	0.00024	0.007531
ILMN_2343010	BOLA3	1.43157	1e-05	0.00119
ILMN_1786658	BOLA3	1.46698	3e-05	0.001842
ILMN_1764500	BRK1	1.38047	0.00036	0.00948
ILMN_2099528	BTLA	1.5388	1e-10	0.000437
ILMN_1676548	BZW2	1.38924	3e-05	0.002053
ILMN_3181538	C10orf105	-1.50716	1e-10	0.000568
ILMN_2205963	C10orf54	-1.62831	5e-05	0.002772
ILMN_1793729	C15orf39	-1.90925	1e-05	0.001111
ILMN_1811264	C15orf57	1.43777	1e-10	0.000481
ILMN_1674926	C19orf35	-1.35577	1e-10	0.000721
ILMN_1759184	C19orf48	1.42153	0.00029	0.008508
ILMN_1663068	C1orf228	1.55349	0.0003	0.00865
ILMN_1733288	C1RL	-1.37804	0.00011	0.004494
ILMN_1689836	C5AR1	-2.34985	1e-10	0.000362
ILMN_1695157	CA4	-1.89335	5e-05	0.002618
ILMN_1664012	CANT1	-1.35047	3e-05	0.002131
ILMN_1801766	CCDC109B	1.47315	1e-05	0.001238
ILMN_1651987	CCDC167	1.70793	3e-05	0.002019
ILMN_2099586	CCDC28B	1.30826	1e-05	0.001202
ILMN_1778478	CCDC28B	1.35748	0.0003	0.00865
ILMN_1801939	CCNB2	1.5245	1e-10	0.00052
ILMN_1773119	CCNF	1.34848	1e-10	0.000363
ILMN_1763745	CCNJL	-1.48046	1e-10	0.000209
ILMN_3237926	CCNJL	-1.64396	1e-05	0.001048
ILMN_1740015	CD14	-1.79817	0.00013	0.005221
ILMN_2396444	CD14	-1.65762	0.00029	0.008508
ILMN_1782704	CD19	2.10063	3e-05	0.002105
ILMN_2060413	CD24	2.40879	9e-05	0.003872
ILMN_1726589	CD248	1.37355	0.00033	0.009017
ILMN_1688959	CD27	1.78005	4e-05	0.002503
ILMN_1693552	CD300A	-1.57463	0.0002	0.006632
ILMN_1747622	CD33	-1.42292	0.00033	0.009048
ILMN_2233783	CD38	1.70268	1e-05	0.00131
ILMN_2325837	CD3D	1.73845	1e-10	0.000676
ILMN_2261416	CD3D	1.58345	1e-10	0.000689
ILMN_2147517	CD58	-1.33809	8e-05	0.003702
ILMN_1723004	CD72	1.8077	1e-10	0.000206
ILMN_1734878	CD79A	2.12171	0.00015	0.005607
ILMN_1785439	CD79B	2.01635	6e-05	0.003054
ILMN_2366212	CD79B	2.06363	0.00012	0.00485
ILMN_1704730	CD93	-1.83938	0.00016	0.005753
ILMN_1714592	CDA	-2.09338	0.00012	0.004833
ILMN_1663390	CDC20	2.01576	1e-10	0.000648
ILMN_1652777	CDC42EP2	-1.4893	3e-05	0.002109
ILMN_1737184	CDCA7	1.66814	1e-05	0.001238
ILMN_1790973	CDS2	-1.32215	4e-05	0.00245
ILMN_1693014	CEBPB	-1.82515	1e-10	0.000327
ILMN_1782050	CEBPD	-1.89387	2e-05	0.001596
ILMN_1702229	CECR6	-1.44097	1e-10	0.000552
ILMN_1800638	CELF2	-1.37162	0.00032	0.008897
ILMN_2368718	CENPM	1.59003	1e-10	0.00029
ILMN_1720526	CENPN	1.33624	2e-05	0.001563
ILMN_1787808	CEP63	-1.4783	0.00028	0.008399
ILMN_1658121	CFP	-1.52034	0.00024	0.00748
ILMN_2326273	CHI3L2	2.03911	1e-10	4.1e-05
ILMN_1671893	CHMP2A	-1.46248	6e-05	0.003144
ILMN_1670926	CHST15	-2.00127	1e-05	0.000896
ILMN_1732831	CHST7	-1.34298	4e-05	0.00237
ILMN_1671516	CIR1	-1.4008	0.00016	0.005865
ILMN_2122953	CISD1	1.37787	0.00038	0.009871
ILMN_2041046	CKS1B	1.46781	1e-10	0.000206
ILMN_1719256	CKS1B	1.38136	3e-05	0.001789
ILMN_2072296	CKS2	1.59129	2e-05	0.001635
ILMN_1725705	CLPP	1.30494	0.00027	0.008162
ILMN_1752802	CLPTM1L	1.3095	3e-05	0.002124
ILMN_1799030	CMTM2	-2.46803	1e-10	0.000724
ILMN_2081335	COA1	1.34205	0.00022	0.007131
ILMN_2064898	COA3	1.41918	0.00018	0.006311
ILMN_1745954	CORO1C	-1.58076	2e-05	0.00151
ILMN_1662865	CPPED1	-1.52399	1e-10	0.000538
ILMN_2058795	CPQ	-1.62297	1e-10	0.000437
ILMN_2400759	CPVL	-1.7688	0.00033	0.009076
ILMN_1728677	CREB5	-2.12154	1e-10	0.000224
ILMN_1731714	CREB5	-2.31687	1e-05	0.001238
ILMN_1790689	CRISPLD2	-2.21356	0.00016	0.005865
ILMN_2323172	CSF3R	-2.48643	1e-10	9.4e-05
ILMN_2371280	CSF3R	-2.18972	1e-10	0.000398
ILMN_1800354	CST3	-2.00965	3e-05	0.001999
ILMN_2144573	CTBS	-1.75499	1e-10	0.000532
ILMN_2144574	CTBS	-1.3494	0.00012	0.004768
ILMN_1804854	CTNNA1	-1.64095	0.00021	0.006792
ILMN_1743032	CTSS	-1.76219	1e-10	0.000206
ILMN_1728478	CXCL16	-2.03712	1e-10	0.000651
ILMN_1662524	CXCR1	-2.98897	1e-10	0.000101
ILMN_2129505	CYB561A3	1.48679	8e-05	0.003593
ILMN_1714167	CYB5A	1.36432	1e-10	0.000532
ILMN_2087692	CYBRD1	-1.41848	0.00021	0.006919
ILMN_1693338	CYP1B1	-1.38883	8e-05	0.003648
ILMN_3238196	CYTH4	-1.56126	1e-10	0.000532
ILMN_1660364	CYTH4	-1.52943	1e-05	0.00124
ILMN_3248882	DANCR	1.32758	0.00019	0.006449
ILMN_2305544	DBI	1.33759	0.00039	0.009975
ILMN_1763129	DCTPP1	1.44428	1e-10	0.000206
ILMN_3242459	DCTPP1	1.5597	1e-05	0.00105
ILMN_1692742	DENND3	-1.54816	8e-05	0.003725
ILMN_1785356	DENND5A	-1.70449	1e-10	0.000133
ILMN_3245413	DENND5A	-1.49762	9e-05	0.003932
ILMN_1681520	DGAT2	-1.45882	1e-10	0.000724
ILMN_1807455	DHRS7	-1.50319	1e-05	0.00105
ILMN_1747506	DHX34	-1.34617	0.00015	0.005606
ILMN_1793743	DIRC2	-1.33551	1e-05	0.001312
ILMN_2380588	DNPH1	1.42063	0.00017	0.006088
ILMN_1691117	DNTTIP1	-1.56683	2e-05	0.001543
ILMN_1752455	DOCK5	-1.41551	1e-10	0.000165
ILMN_1810420	DYSF	-2.75562	2e-05	0.001508
ILMN_1761463	EFHD2	-1.39262	3e-05	0.001936
ILMN_3244457	EHBP1L1	-1.6538	1e-10	0.000163
ILMN_1736048	ELL	-1.31609	0.00028	0.008349
ILMN_1720158	ETS2	-1.44165	1e-10	0.000496
ILMN_1789596	ETV6	-1.40399	1e-05	0.000828
ILMN_1778226	EXTL3	-1.34358	0.00011	0.004519
ILMN_2041190	F2RL1	-1.42647	0.0001	0.004399
ILMN_3266606	FABP5	1.48697	3e-05	0.001789
ILMN_1667966	FAM129A	-2.78006	1e-10	7e-06
ILMN_1810725	FAM129A	-2.7381	1e-10	4.1e-05
ILMN_1664063	FAM129C	1.49329	2e-05	0.001538
ILMN_1770818	FAM13A-AS1	-1.37158	5e-05	0.002856
ILMN_2185675	FAM159A	1.36527	0.00031	0.008848
ILMN_1890614	FAM212B	-2.18033	1e-10	0.000206
ILMN_3307791	FAM69A	1.38452	0.0002	0.006737
ILMN_1779813	FAM96B	1.38935	8e-05	0.003836
ILMN_2123743	FCER1G	-1.78486	2e-05	0.001542
ILMN_2289849	FCGR2A	-2.70014	1e-10	8.8e-05
ILMN_1666932	FCGR2A	-2.40324	1e-05	0.001021
ILMN_2134453	FCGR3B	-2.19632	5e-05	0.002686
ILMN_1705302	FCGRT	-1.65868	3e-05	0.001916
ILMN_1691071	FCRLA	2.28699	2e-05	0.001596
ILMN_2160929	FEN1	1.40156	0.00037	0.009667
ILMN_2368318	FGR	-1.56056	1e-10	0.000532
ILMN_1795158	FGR	-1.58345	0.00027	0.008162
ILMN_1787345	FKBP11	1.62416	0.00012	0.004929
ILMN_1778444	FKBP5	-1.48207	0.00015	0.00566
ILMN_1661439	FLOT1	-1.50717	0.00019	0.006449
ILMN_1726222	FLOT2	-1.43949	0.00026	0.007952
ILMN_3178302	FNDC3B	-1.31467	0.00033	0.009093
ILMN_1669523	FOS	-1.66148	0.00011	0.004673
ILMN_2092118	FPR1	-2.578	1e-05	0.00105
ILMN_1736180	FRAT1	-1.37518	0.00031	0.008848
ILMN_1788213	FRAT2	-1.90103	1e-05	0.001234
ILMN_1665964	GAB2	-2.02587	1e-10	8.8e-05
ILMN_1745994	GAS7	-1.54586	1e-05	0.001262
ILMN_1800602	GCA	-2.31763	1e-10	0.000675
ILMN_1809590	GINS2	1.48697	9e-05	0.003872
ILMN_2393296	GK	-1.6536	1e-05	0.000888
ILMN_1725471	GK	-1.55379	1e-05	0.001236
ILMN_1769245	GLIPR1	-1.45467	0.00013	0.004982
ILMN_1656327	GLT1D1	-1.53477	1e-10	4.1e-05
ILMN_1775762	GNAI2	-1.58139	7e-05	0.003566
ILMN_1744517	GNS	-1.58887	0.00011	0.004598
ILMN_1780368	GPR18	1.59867	1e-10	0.000186
ILMN_1726030	GPX7	1.47135	1e-10	0.000183
ILMN_2347193	GSDMB	1.40425	7e-05	0.00351
ILMN_1666206	GSDMB	1.60964	0.00012	0.004857
ILMN_1658464	GTF3A	1.46701	0.00036	0.00948
ILMN_1785756	H2AFX	1.38707	2e-05	0.001495
ILMN_1695706	H3F3B	-1.37585	6e-05	0.003183
ILMN_2074748	HAL	-1.58468	1e-10	0.000197
ILMN_1685415	HBP1	-1.32908	0.00025	0.007704
ILMN_1746436	HCG27	-1.64004	0.00017	0.005908
ILMN_1791771	HCK	-2.01707	1e-10	0.000398
ILMN_1727402	HCLS1	-1.52359	8e-05	0.003733
ILMN_1753745	HDDC2	1.47133	6e-05	0.003035
ILMN_1812721	HIP1R	1.68335	1e-10	8.8e-05
ILMN_1711699	HIP1R	1.35553	2e-05	0.001523
ILMN_2075334	HIST1H4C	1.89178	0.00034	0.009255
ILMN_1659075	HLA-DOA	1.52766	6e-05	0.003035
ILMN_1700428	HLA-DOB	1.824	2e-05	0.00157
ILMN_1800512	HMOX1	-1.60643	1e-10	0.000532
ILMN_1809259	HRASLS2	1.34294	0.00036	0.009517
ILMN_1787843	HSDL2	-1.33586	5e-05	0.002837
ILMN_3235964	HSPA7	-1.56865	0.00012	0.004752
ILMN_3272500	IFI27L1	1.66374	1e-10	0.000676
ILMN_1673352	IFITM2	-1.51471	5e-05	0.00258
ILMN_1675939	IFNGR1	-1.51649	0.00033	0.009048
ILMN_1764964	IFNGR2	-1.49652	0.0002	0.006632
ILMN_2405324	IFNLR1	1.36366	0.00018	0.006363
ILMN_1667561	IFRD1	-1.41873	6e-05	0.002901
ILMN_2105441	IGJ	2.86411	0.00025	0.007704
ILMN_1768505	IL13RA1	-2.58982	1e-10	1e-06
ILMN_1728724	IL17RA	-1.67553	0.00027	0.008213
ILMN_1775501	IL1B	-1.86208	6e-05	0.002901
ILMN_1772131	IL1R2	-2.60514	1e-10	9.4e-05
ILMN_1798204	IL21R	1.3881	2e-05	0.001682
ILMN_1745172	ILF2	1.32712	1e-05	0.001272
ILMN_2094061	IMPA2	-2.11108	1e-10	0.000379
ILMN_1676515	IMPDH1	-1.86469	1e-10	0.000119
ILMN_1705737	IMPDH2	1.36677	0.00014	0.005284
ILMN_3187328	IP6K1	-1.42426	3e-05	0.002019
ILMN_1777519	ITGB7	1.42102	8e-05	0.003731
ILMN_2076600	ITM2A	1.70807	2e-05	0.001386
ILMN_2366041	ITM2C	1.83489	0.00035	0.009255
ILMN_1715674	ITPK1	-1.72631	4e-05	0.002274
ILMN_3239181	ITPRIP	-1.57518	0.00026	0.008019
ILMN_2086077	JUNB	-1.68515	1e-10	0.000277
ILMN_2095840	KAT6A	-1.39693	0.00021	0.006862
ILMN_1675756	KCNJ15	-1.7288	0.00013	0.005116
ILMN_1780334	KCNJ2	-1.91066	4e-05	0.002483
ILMN_2397521	KDM6B	-1.44024	1e-05	0.000987
ILMN_3187535	KIAA0125	1.44912	1e-10	0.000532
ILMN_2229922	KIAA1551	-1.84628	0.00031	0.008745
ILMN_1712452	KIF20B	1.31949	1e-05	0.000766
ILMN_1716093	KRT10	1.3295	1e-10	0.000584
ILMN_1708151	LAGE3	1.36592	0.00011	0.004598
ILMN_1673282	LAMP2	-1.80349	2e-05	0.001538
ILMN_1659753	LAMP2	-1.59614	0.00033	0.009093
ILMN_2404625	LAT	1.54537	3e-05	0.002105
ILMN_1691539	LAT	1.48004	7e-05	0.003265
ILMN_2326953	LAT2	-1.60585	0.00017	0.006046
ILMN_2315979	LBH	1.45541	0.00031	0.008763
ILMN_1716983	LILRA2	-2.06982	1e-05	0.000975
ILMN_1661631	LILRA3	-2.73477	0.00025	0.007748
ILMN_2312340	LILRB2	-1.78798	3e-05	0.001872
ILMN_1784884	LILRB3	-1.9961	5e-05	0.002618
ILMN_3248247	LINC00265	-2.14221	1e-10	0.000495
ILMN_3183139	LINC00265	-2.03866	1e-05	0.000975
ILMN_3302350	LINC00265	-1.89296	1e-05	0.001111
ILMN_1773390	LINC00265	-1.38829	0.00022	0.007144
ILMN_1778111	LINC01000	-1.6796	0.00031	0.008848
ILMN_3234967	LINC01000	-1.33827	0.00036	0.009466
ILMN_1713934	LITAF	-1.94275	9e-05	0.004083
ILMN_3256478	LOC100129034	-1.48417	3e-05	0.001966
ILMN_1680774	LOC728392	-1.3377	5e-05	0.00258
ILMN_2044453	LPAR5	1.34923	0.00035	0.009382
ILMN_1667319	LPPR2	-1.94335	1e-10	4.1e-05
ILMN_1805228	LRG1	-2.17149	4e-05	0.002434
ILMN_1670272	LRP10	-1.70347	0.00018	0.006206
ILMN_1766487	LRRC25	-1.73647	1e-10	0.000263
ILMN_2070300	LSM2	1.56303	0.00018	0.006244
ILMN_1788099	LSM4	1.39914	0.00013	0.005148
ILMN_1737947	LSM5	1.42828	9e-05	0.004083
ILMN_1667476	LTBR	-1.57086	2e-05	0.001702
ILMN_1781155	LYN	-2.15027	1e-10	0.000491
ILMN_2183510	MANF	1.54601	0.00016	0.00588
ILMN_1796336	MAP1S	-1.36876	0.00012	0.004833
ILMN_2100689	MAP2K4	-1.34506	0.00031	0.008745
ILMN_1779010	MAP3K3	-1.40614	0.00024	0.00748
ILMN_1726547	MAP3K5	-1.50255	0.00037	0.009651
ILMN_1667260	MAPK3	-1.45692	0.00014	0.005414
ILMN_2402341	MAPK3	-1.60637	0.00015	0.005649
ILMN_1722218	MBOAT7	-1.91418	9e-05	0.003872
ILMN_1777526	MED20	1.33642	5e-05	0.002686
ILMN_1804738	MEFV	-1.43897	1e-05	0.000975
ILMN_2290118	MEGF9	-1.63722	0.00026	0.007922
ILMN_1746408	MIDN	-1.54225	7e-05	0.00351
ILMN_1807074	MIF	1.4596	0.00033	0.009076
ILMN_1750429	MKNK1	-1.52406	3e-05	0.001955
ILMN_1678170	MME	-2.53233	2e-05	0.001567
ILMN_1717207	MMP25	-2.11343	0.00013	0.005023
ILMN_1766094	MOSPD2	-1.53712	0.00027	0.008162
ILMN_2386008	MPZL1	-1.66671	1e-10	0.000684
ILMN_2316540	MRPL11	1.36383	2e-05	0.001664
ILMN_2072603	MRPL14	1.48029	0.00014	0.005321
ILMN_1748819	MRPL22	1.43136	6e-05	0.003101
ILMN_1811327	MRPL27	1.40552	0.00031	0.008765
ILMN_1749432	MRPL32	1.35385	5e-05	0.002618
ILMN_1800197	MRPL36	1.3566	2e-05	0.001706
ILMN_2041327	MRPL37	1.42746	0.00031	0.008809
ILMN_2097421	MRPL51	1.41058	2e-05	0.001538
ILMN_1804851	MRPS17	1.34511	0.00015	0.00568
ILMN_1766157	MRVI1	-1.56294	8e-05	0.003719
ILMN_3245973	MSL1	-1.32674	0.00036	0.009562
ILMN_2228180	MSRA	-1.4515	1e-05	0.000754
ILMN_2173611	MT1E	1.93398	1e-05	0.00105
ILMN_2355665	MTFP1	1.53209	4e-05	0.002457
ILMN_3251728	MTMR10	-1.40618	3e-05	0.001869
ILMN_1739641	MTMR3	-1.70769	1e-05	0.000975
ILMN_2214678	MXD1	-2.23536	1e-10	0.000422
ILMN_1713450	MYL6B	1.67666	1e-10	4.1e-05
ILMN_2193233	MZB1	2.40629	0.00032	0.008897
ILMN_2201966	N4BP1	-1.40312	2e-05	0.001538
ILMN_1785852	NABP1	-1.45138	7e-05	0.003243
ILMN_1758963	NADK	-1.73754	0.00028	0.008215
ILMN_1653871	NAMPT	-2.86921	4e-05	0.0023
ILMN_1753111	NAMPT	-1.34107	0.00017	0.006046
ILMN_1796642	NCF2	-1.90792	0.00012	0.004857
ILMN_1785785	NCOA1	-1.3653	3e-05	0.00189
ILMN_1669033	NCOA1	-1.40479	5e-05	0.002687
ILMN_1739805	NDE1	-1.55006	1e-10	4.1e-05
ILMN_1705064	NDEL1	-1.71438	1e-10	0.000129
ILMN_2397199	NDEL1	-1.39376	2e-05	0.001538
ILMN_1751258	NDUFA4	1.40739	7e-05	0.003439
ILMN_1675239	NDUFA7	1.48366	0.00017	0.006092
ILMN_1749709	NDUFB11	1.38848	0.00032	0.008986
ILMN_2117330	NDUFB2	1.36147	0.00022	0.007179
ILMN_1661170	NDUFB8	1.40625	6e-05	0.002901
ILMN_2365544	NHP2	1.37153	1e-05	0.001091
ILMN_3231390	NHP2	1.36857	0.0001	0.00426
ILMN_2310896	NLRP3	-1.63043	1e-10	4.5e-05
ILMN_1712026	NLRP3	-1.57365	1e-10	5e-05
ILMN_1741133	NME1	1.78477	1e-10	5.4e-05
ILMN_1759436	NOSIP	1.47508	0.00037	0.009572
ILMN_1806432	NT5C	1.47599	9e-05	0.003848
ILMN_2094952	NUAK2	-1.46328	1e-05	0.000876
ILMN_2330243	NUDT1	1.31672	0.00015	0.005548
ILMN_2331266	NUMB	-1.9201	1e-10	4.5e-05
ILMN_1705114	NUMB	-1.76284	1e-10	0.000362
ILMN_1666049	NUP214	-1.5714	0.00027	0.008042
ILMN_1771903	NUP37	1.37415	5e-05	0.002867
ILMN_1734826	NUP88	1.37321	0.00016	0.005747
ILMN_1726720	NUSAP1	1.40627	4e-05	0.002434
ILMN_1655046	NUTF2	1.4065	1e-10	4.3e-05
ILMN_1760280	NXT1	1.37325	0.00035	0.009255
ILMN_3239460	OAZ2	-1.99564	3e-05	0.002031
ILMN_1772286	OCIAD2	1.5184	1e-10	0.000284
ILMN_1700306	OCIAD2	1.67019	1e-05	0.001143
ILMN_2405602	OSBPL1A	-1.38511	0.00016	0.005865
ILMN_1656482	OSBPL2	-1.41345	8e-05	0.003733
ILMN_3236156	OSTC	1.57747	1e-05	0.000975
ILMN_1664094	P2RY13	-2.03437	1e-10	0.000176
ILMN_1664525	P2RY13	-1.38049	0.00021	0.006887
ILMN_1702396	PACSIN2	-1.68463	1e-05	0.000984
ILMN_3307772	PACSIN2	-1.32579	3e-05	0.00185
ILMN_1748093	PAFAH1B3	1.54485	1e-05	0.001312
ILMN_1694810	PANX2	-1.74114	0.00025	0.007766
ILMN_1667022	PASK	1.49171	3e-05	0.002105
ILMN_1754858	PASK	1.45717	0.00034	0.009255
ILMN_1740010	PCNX	-1.5569	1e-05	0.001143
ILMN_1788955	PDLIM1	1.53969	1e-05	0.000763
ILMN_1690125	PDLIM7	-1.66299	9e-05	0.003912
ILMN_1736441	PDXP	1.44002	2e-05	0.001647
ILMN_1780132	PELI2	-1.46919	5e-05	0.002868
ILMN_2186061	PFKFB3	-1.57369	0.00019	0.006485
ILMN_1653292	PFKFB4	-1.89039	2e-05	0.001702
ILMN_1808047	PHC2	-1.80003	9e-05	0.003932
ILMN_1699496	PHF21A	-1.38269	0.00016	0.005724
ILMN_1704537	PHGDH	1.67791	1e-05	0.000763
ILMN_1693192	PI3	-4.28978	1e-05	0.00131
ILMN_1715273	PICALM	-2.16475	1e-10	0.000296
ILMN_2362858	PILRA	-1.95666	1e-10	0.000291
ILMN_1729915	PILRA	-1.71629	1e-05	0.001137
ILMN_2241953	PILRA	-1.67403	0.00014	0.005428
ILMN_1793934	PISD	-1.59486	0.00016	0.005804
ILMN_1707286	PLBD1	-2.36626	1e-05	0.000975
ILMN_1689968	PLEKHO2	-1.52922	0.00028	0.008213
ILMN_1660021	PLIN3	-1.53791	3e-05	0.002109
ILMN_1753312	PLXDC2	-1.77865	1e-10	0.000633
ILMN_1676003	PNOC	1.38283	2e-05	0.001445
ILMN_1785198	POLE3	1.36359	9e-05	0.003997
ILMN_1689445	POLR2H	1.46361	4e-05	0.002498
ILMN_1672899	POMC	1.3082	1e-10	0.000573
ILMN_1811049	POU2AF1	1.49284	1e-05	0.001304
ILMN_1761968	PPP1R14A	1.63372	1e-10	0.000446
ILMN_1724544	PPP4R1	-1.68999	1e-10	0.000291
ILMN_2345512	PPP4R1	-1.44437	0.00011	0.00445
ILMN_1711493	PRAM1	-1.74777	6e-05	0.002991
ILMN_1777342	PREX1	-1.59995	2e-05	0.001706
ILMN_1741356	PRICKLE1	1.52017	0.0001	0.004201
ILMN_1801105	PRKCD	-1.60276	4e-05	0.00235
ILMN_1814156	PSMB7	1.42554	2e-05	0.001702
ILMN_1768197	PTBP3	-1.62306	1e-05	0.001236
ILMN_2117223	PTBP3	-1.47229	4e-05	0.00237
ILMN_1880406	PTEN	-1.7447	1e-10	0.000651
ILMN_1701134	PTEN	-1.40377	5e-05	0.002809
ILMN_2222074	PTPN12	-1.35778	8e-05	0.003733
ILMN_1672417	PTPRCAP	1.5872	9e-05	0.004087
ILMN_2383611	PTPRE	-1.45959	0.00019	0.006485
ILMN_2042771	PTTG1	1.82842	1e-10	0.000239
ILMN_2128750	PTTG1IP	-1.36412	8e-05	0.003762
ILMN_2049021	PTTG3P	1.52468	1e-10	0.000206
ILMN_1684440	PXN	-1.3932	0.00015	0.005519
ILMN_1696187	PYGL	-2.14923	0.00014	0.005284
ILMN_1692219	RAB11FIP1	-1.56158	0.00011	0.004465
ILMN_1660691	RAB31	-1.72478	4e-05	0.002274
ILMN_1716524	RAB7A	-1.36845	0.00021	0.006903
ILMN_1813489	RAF1	-1.44594	1e-10	0.000648
ILMN_1676358	RALB	-1.8349	1e-05	0.001154
ILMN_1791840	RALBP1	-1.49128	1e-05	0.001272
ILMN_2109156	RANBP1	1.32274	2e-05	0.001391
ILMN_1701613	RARRES3	1.34777	0.00026	0.008008
ILMN_2352303	RASSF2	-1.83031	2e-05	0.001654
ILMN_1709683	RASSF2	-1.5162	0.00014	0.005379
ILMN_3306730	RBM47	-2.33543	1e-10	3.1e-05
ILMN_3224926	RBM47	-1.91837	1e-10	0.000407
ILMN_1689046	RBM47	-1.46439	1e-10	0.000728
ILMN_1716465	RBP7	-1.48185	0.00036	0.009517
ILMN_2148668	RCBTB2	-1.49995	2e-05	0.001627
ILMN_1707493	RCC1	1.30767	2e-05	0.001605
ILMN_3233388	RELL1	-1.46444	1e-05	0.001204
ILMN_1745262	REM2	-1.43852	0.0003	0.008738
ILMN_1656934	REPS2	-1.67902	0.00017	0.006095
ILMN_1802380	RERE	-1.48355	3e-05	0.002105
ILMN_2327795	RERE	-1.36838	0.00012	0.004808
ILMN_1661002	RFWD2	-1.35735	1e-05	0.001137
ILMN_2408001	RFWD2	-1.40082	0.00019	0.006488
ILMN_2396287	RFX2	-1.42512	1e-10	0.000133
ILMN_2197365	RGS2	-1.94326	0.00017	0.006019
ILMN_1739792	RHOG	-1.53539	0.00018	0.006292
ILMN_1668743	RILPL2	-1.41551	0.00022	0.007197
ILMN_1754400	RNASEH2C	1.34519	3e-05	0.002007
ILMN_1671565	RNASET2	-1.44457	0.00012	0.004929
ILMN_1729294	RNF130	-1.72316	1e-10	0.000736
ILMN_1700660	RNF135	-1.445	3e-05	0.00185
ILMN_1665877	RNF149	-1.6123	0.00022	0.007143
ILMN_1717809	RNF24	-2.32439	1e-10	0.000648
ILMN_1716895	RPA3	1.40082	3e-05	0.001999
ILMN_1770339	RPAIN	1.32605	1e-10	0.000441
ILMN_1803739	RPGRIP1	-1.3482	1e-05	0.00131
ILMN_3262025	RPL15	1.5607	0.00036	0.009562
ILMN_3245000	RPL23A	1.53254	5e-05	0.002547
ILMN_1788607	RPL23A	1.43284	0.00012	0.004759
ILMN_3208056	RPL23A	1.52325	0.00014	0.005352
ILMN_2181241	RPL23AP64	1.53264	0.00012	0.004925
ILMN_1675460	RPL29	1.51883	0.00017	0.005951
ILMN_3226291	RPL29	1.49162	0.00034	0.009255
ILMN_3239629	RPS2P32	1.39286	0.00019	0.006485
ILMN_1657515	RPS6KA5	-1.38024	2e-05	0.001637
ILMN_1730077	RPUSD2	1.38934	0.00012	0.004878
ILMN_1771815	RTFDC1	-1.3649	1e-05	0.001256
ILMN_2363065	RTN3	-1.69847	1e-05	0.001143
ILMN_1730611	RTN4	-1.40669	0.00017	0.005937
ILMN_1687315	RXRA	-1.56527	0.00019	0.006441
ILMN_1721842	RYBP	-1.67583	1e-05	0.000766
ILMN_1750101	S100A11	-1.77319	8e-05	0.003688
ILMN_3241234	S100A11	-2.23416	0.00028	0.008349
ILMN_1729801	S100A8	-1.38535	4e-05	0.00244
ILMN_1808811	SBNO2	-1.62519	0.00031	0.008763
ILMN_2363586	SDCBP	-1.99719	0.00028	0.008321
ILMN_1732575	SEC14L1	-1.74015	1e-10	0.000754
ILMN_2367020	SEC61G	1.46441	5e-05	0.00282
ILMN_1702787	SEMA4A	-1.78487	8e-05	0.003623
ILMN_2404154	SERPINA1	-2.16089	1e-05	0.001161
ILMN_2338452	SERPINA1	-2.63633	2e-05	0.001505
ILMN_1679133	SERPINB1	-1.74574	1e-05	0.000949
ILMN_1752046	SH2B3	-1.42108	5e-05	0.002547
ILMN_1775734	SH2D3C	-1.42489	2e-05	0.001364
ILMN_1765493	SHKBP1	-1.54941	3e-05	0.002105
ILMN_1661264	SHMT2	1.56515	1e-05	0.001238
ILMN_1758146	SIRPA	-2.01578	1e-10	0.000573
ILMN_2372974	SIRPA	-1.77895	1e-10	0.000736
ILMN_1667371	SLA	-1.57927	5e-05	0.002618
ILMN_2196078	SLAMF6	1.54949	0.0001	0.004414
ILMN_1741165	SLC11A1	-2.17279	8e-05	0.00382
ILMN_2085862	SLC15A3	-1.68056	2e-05	0.00178
ILMN_2076463	SLC15A4	-1.57649	1e-10	0.000327
ILMN_1679731	SLC15A4	-1.66696	1e-05	0.000985
ILMN_1755649	SLC16A5	-1.48452	0.00033	0.009017
ILMN_1698996	SLC19A1	-1.63553	1e-10	0.000689
ILMN_1666553	SLC25A19	1.35401	0.00024	0.007628
ILMN_1810514	SLC25A44	-1.53103	1e-05	0.000768
ILMN_1758938	SLC31A2	-1.56429	3e-05	0.002092
ILMN_2053103	SLC40A1	-1.66352	4e-05	0.002297
ILMN_1673586	SLC6A6	-1.3843	1e-10	4.5e-05
ILMN_1706261	SLCO3A1	-1.45587	1e-05	0.000907
ILMN_1654735	SLCO3A1	-1.45685	0.00019	0.006449
ILMN_2114720	SLPI	-1.80756	4e-05	0.002159
ILMN_2081682	SMAP2	-1.60205	2e-05	0.001546
ILMN_1781468	SMAP2	-1.81185	0.0003	0.00866
ILMN_3236713	SNHG1	1.33312	0.00013	0.005207
ILMN_1801118	SNRNP25	1.65668	1e-10	0.000169
ILMN_3238712	SNRNP25	1.30696	1e-10	0.000441
ILMN_2086064	SNRPC	1.33559	0.00019	0.006469
ILMN_1678966	SNRPF	1.51287	4e-05	0.00221
ILMN_2067370	SNRPF	1.49606	0.00025	0.007704
ILMN_2336781	SOD2	-2.23904	1e-05	0.001272
ILMN_2406501	SOD2	-2.09608	0.00034	0.009255
ILMN_2060115	SORL1	-2.25484	1e-10	0.000129
ILMN_1759818	SORL1	-2.36571	2e-05	0.001594
ILMN_1707077	SORT1	-1.35459	0.00014	0.005429
ILMN_1676010	SP1	-1.43035	3e-05	0.001972
ILMN_2392043	SPI1	-2.28453	2e-05	0.001359
ILMN_1696463	SPI1	-1.98323	3e-05	0.002076
ILMN_1760347	SRGN	-1.82824	9e-05	0.004102
ILMN_1661337	SRM	1.36708	0.00024	0.007531
ILMN_1672834	SSH2	-1.88002	1e-10	9.6e-05
ILMN_3228595	SSR3	1.5454	0.00029	0.008568
ILMN_1658706	ST6GALNAC2	-1.58403	0.0003	0.00865
ILMN_1781085	STAP1	1.30034	1e-10	0.000736
ILMN_1753547	STAT5A	-1.40638	5e-05	0.002547
ILMN_2075927	STK40	-1.80046	1e-10	0.000291
ILMN_1657796	STMN1	1.36065	1e-10	0.000754
ILMN_1663002	STOML2	1.77199	2e-05	0.001706
ILMN_1659544	STX3	-1.73021	2e-05	0.001567
ILMN_1736054	SUB1	1.32689	0.00032	0.008981
ILMN_2226917	SUSD6	-1.40303	0.0001	0.00418
ILMN_1671404	SVIL	-1.52392	1e-05	0.00131
ILMN_1746588	TALDO1	-1.69621	0.00011	0.004739
ILMN_1779886	TBC1D14	-1.44278	1e-10	0.000689
ILMN_1780197	TBC1D24	-1.33065	0.00015	0.005608
ILMN_1743352	TBCC	1.30537	0.00037	0.009701
ILMN_1744795	TBL1X	-1.48456	6e-05	0.00297
ILMN_2282641	TBXAS1	-1.69885	2e-05	0.001507
ILMN_1788841	TCL1A	1.89514	1e-10	0.000496
ILMN_2382309	TCL1B	1.36244	0.00039	0.009972
ILMN_1700955	TCTEX1D2	1.35737	0.00018	0.006338
ILMN_2393169	THOC5	-1.39026	2e-05	0.001567
ILMN_2358560	TIAM2	-1.39352	1e-10	0.000169
ILMN_1711566	TIMP1	-1.74265	8e-05	0.003644
ILMN_1806037	TK1	1.34644	0.00025	0.007808
ILMN_2234412	TLE3	-1.49499	0.00011	0.00451
ILMN_1731048	TLR1	-1.60123	8e-05	0.003725
ILMN_1657892	TLR8	-1.9022	1e-10	0.000523
ILMN_1705047	TLR8	-1.38456	5e-05	0.002674
ILMN_1719316	TMED3	1.48949	0.00025	0.007775
ILMN_1683494	TMEM154	-1.80754	0.00012	0.004857
ILMN_2088124	TMEM154	-1.60654	0.00035	0.00932
ILMN_2095660	TMEM156	1.71978	0.00022	0.007072
ILMN_3236428	TMEM170B	-1.4297	0.00017	0.006024
ILMN_1758173	TMEM99	1.3148	0.00037	0.009632
ILMN_3261938	TMSB10	1.35962	0.00033	0.009083
ILMN_2204754	TMX4	-1.57408	5e-05	0.002686
ILMN_1812915	TNFRSF10B	-1.97504	1e-05	0.001238
ILMN_1731742	TNFRSF13C	1.31061	0.00017	0.006046
ILMN_1768016	TNFRSF17	1.99548	0.0001	0.00445
ILMN_1685005	TNFRSF1A	-1.8205	1e-10	0.000224
ILMN_1764788	TNFRSF1B	-1.64297	2e-05	0.001533
ILMN_1659257	TNFRSF8	-1.34013	4e-05	0.002278
ILMN_2066858	TNFSF13B	-2.10124	7e-05	0.003243
ILMN_1655414	TNFSF14	-1.59081	0.00031	0.008795
ILMN_2082314	TOM1	-1.59085	4e-05	0.002401
ILMN_1721128	TOMM34	1.44231	0.00024	0.007578
ILMN_3235113	TOMM6	1.3837	0.00026	0.007944
ILMN_2082209	TOX2	1.70119	1e-10	0.000441
ILMN_1688231	TREM1	-1.93674	1e-05	0.001161
ILMN_1714700	TRIB2	1.65048	2e-05	0.001461
ILMN_2368292	TSEN34	-1.81066	1e-10	0.000291
ILMN_1673111	TSEN34	-1.69372	1e-10	0.000736
ILMN_1695731	TUBG1	1.31697	1e-10	0.000362
ILMN_2109708	TYMP	-1.68258	6e-05	0.002889
ILMN_1690939	TYMP	-1.77121	0.00017	0.006092
ILMN_1806040	TYMS	1.42458	5e-05	0.002687
ILMN_1778977	TYROBP	-1.78638	1e-05	0.001159
ILMN_2301083	UBE2C	1.52797	1e-10	0.000344
ILMN_1714730	UBE2C	1.35685	7e-05	0.003302
ILMN_1808591	UBE2S	1.45893	0.00031	0.008786
ILMN_1651872	UBIAD1	1.31039	3e-05	0.001956
ILMN_2399503	UBN1	-1.69528	6e-05	0.002901
ILMN_1663489	UBR2	-1.49005	1e-10	0.000532
ILMN_1794914	UBTD1	-1.35642	0.00024	0.007531
ILMN_1745152	UQCC1	1.34213	0.00026	0.007944
ILMN_1790461	UQCC2	1.50953	5e-05	0.0026
ILMN_3297898	UQCRH	1.39749	1e-05	0.001238
ILMN_1718136	UQCRHL	1.44201	0.00011	0.004519
ILMN_1666471	UQCRQ	1.37452	0.00039	0.009972
ILMN_1804743	USP32	-1.3957	4e-05	0.00237
ILMN_1714527	VAMP3	-1.38932	0.00023	0.007316
ILMN_1743646	VASP	-1.59196	0.00015	0.005686
ILMN_1687301	VCAN	-2.08244	3e-05	0.002156
ILMN_1692754	VMP1	-1.82796	1e-10	9.6e-05
ILMN_1678939	VNN2	-2.18499	0.00012	0.004824
ILMN_1738549	VPREB1	1.33164	0.0001	0.004208
ILMN_1700147	VPREB3	2.56917	1e-05	0.00105
ILMN_1789233	VPS37C	-1.53547	1e-10	0.00044
ILMN_1760027	WAS	-1.56333	0.00037	0.009667
ILMN_1755235	XPO6	-1.96254	1e-10	0.000389
ILMN_1655206	ZBTB34	-1.38132	0.00018	0.006361
ILMN_1763568	ZDHHC16	1.43209	0.00033	0.009076
ILMN_1668270	ZDHHC18	-1.78415	4e-05	0.002291
ILMN_1720829	ZFP36	-1.39343	0.00016	0.005804
ILMN_1771627	ZMIZ1	-1.56434	1e-05	0.001238
ILMN_1802888	ZNF185	-1.82183	1e-05	0.000853
ILMN_1652754	ZNF428	1.41515	0.0002	0.006763
ILMN_1779015	ZNF467	-2.02219	1e-05	0.001238
ILMN_1703441	ZNF593	1.5361	0.00011	0.004553
ILMN_1706342	ZNF746	-1.63851	1e-10	4.5e-05
ILMN_2371169	ZYX	-2.11142	1e-10	0.000433
ILMN_1701875	ZYX	-1.92337	1e-10	0.000532

## Sheet: DTH vs CTRL
Supplementary data 1. Differentially expressed genes between asymptomatic individuals and uninfected controls
ProbeID	Gene symbol	Log2FoldChange	p value	FDR
ILMN_1735910	VMO1	1.23854	5e-05	0.690684
ILMN_1805750	IFITM3	2.66179	7e-05	0.690684
ILMN_1742618	XAF1	2.05436	0.00022	0.877291
ILMN_2370573	XAF1	2.44506	0.00023	0.877291
ILMN_1718558	PARP12	1.58711	0.00025	0.877291
ILMN_1657871	RSAD2	2.52683	0.00033	0.877291
ILMN_1723912	IFI44L	2.99664	0.00055	0.877291
ILMN_2054019	ISG15	2.78879	0.00055	0.877291
ILMN_1765994	ZBP1	1.74632	0.00058	0.877291
ILMN_1796409	C1QB	1.44823	0.00061	0.877291
ILMN_2388547	EPSTI1	2.08694	0.00064	0.877291
ILMN_2184262	OAS3	1.13922	0.00069	0.877291
ILMN_1701789	IFIT3	2.61917	0.00073	0.877291
ILMN_1695404	LY6E	2.01316	0.00075	0.877291
ILMN_1760062	IFI44	2.21073	0.00082	0.877291
ILMN_2347798	IFI6	2.39387	0.00083	0.877291
ILMN_1705066	BTBD11	-1.27348	0.00086	0.877291
ILMN_1706502	EIF2AK2	1.88657	0.00098	0.877291
ILMN_1671818	UTS2	1.48943	0.00103	0.877291
ILMN_1707695	IFIT1	2.89807	0.00104	0.877291
ILMN_1662358	MX1	2.26866	0.00104	0.877291
ILMN_1799467	SAMD9L	1.64077	0.00109	0.877291
ILMN_1758831	RNF31	1.18116	0.00109	0.877291
ILMN_1745471	IRF9	1.3471	0.0011	0.877291
ILMN_1732198	UTS2	1.28155	0.00112	0.877291
ILMN_1685631	MAU2	-1.15475	0.00124	0.877291
ILMN_2114568	GBP5	1.50465	0.00128	0.877291
ILMN_1745397	OAS3	2.05491	0.00136	0.877291
ILMN_1714709	OLFM1	1.12024	0.00138	0.877291
ILMN_1742025	OLFM1	1.19479	0.00139	0.877291
ILMN_2361603	NDRG2	-1.1064	0.0014	0.877291
ILMN_1701402	IKBIP	-1.11938	0.00164	0.878275
ILMN_3223798	ZNF84	-1.0889	0.00164	0.878275
ILMN_1729749	HERC5	2.31568	0.00167	0.878275
ILMN_1702229	CECR6	1.20901	0.00172	0.878275
ILMN_1658247	OAS1	1.78153	0.00177	0.878275
ILMN_1656287	SPOCK2	-1.32764	0.00177	0.878275
ILMN_1717248	C9orf66	1.1157	0.00182	0.878275
ILMN_1653466	HES4	1.74734	0.00187	0.878275
ILMN_2124471	SLC36A1	1.1482	0.00194	0.878275
ILMN_2236625	UTS2	1.12655	0.00197	0.878275
ILMN_1670723	MSL3	1.13657	0.00199	0.878275
ILMN_1691156	MT1A	1.4939	0.00204	0.878275
ILMN_1712320	DDX50	-1.13177	0.00205	0.878275
ILMN_1691717	RHBDF2	1.27432	0.00208	0.878275
ILMN_1761804	ALDH9A1	-1.24664	0.00209	0.878275
ILMN_1801307	TNFSF10	1.51625	0.0023	0.910919
ILMN_1674926	C19orf35	1.17014	0.00232	0.910919
ILMN_1751886	REC8	1.24038	0.00238	0.910919
ILMN_1787509	HELZ2	1.50036	0.00256	0.933956
ILMN_1701455	FBXO6	1.39508	0.00258	0.933956
ILMN_1675640	OAS1	1.84809	0.00265	0.942156
ILMN_1690105	STAT1	1.50221	0.00272	0.949996
ILMN_2373062	RHBDF2	1.22282	0.00312	0.999514
ILMN_1758250	TRAFD1	1.26262	0.0032	0.999514
ILMN_2327994	AZIN1	-1.1203	0.00323	0.999514
ILMN_2198408	MFF	-1.29693	0.00325	0.999514
ILMN_1755658	ABI3	1.22186	0.00326	0.999514
ILMN_1754858	PASK	-1.28771	0.00327	0.999514
ILMN_2066858	TNFSF13B	1.54832	0.00338	0.999514
ILMN_1677043	AKR7A2	-1.311	0.00344	0.999514
ILMN_3201577	PLAGL2	1.07778	0.00346	0.999514
ILMN_2227133	CMTR1	1.08329	0.0035	0.999514
ILMN_1793615	ME3	1.07307	0.00354	0.999514
ILMN_2053527	PARP9	1.35456	0.00359	0.999514
ILMN_1696654	IFIT5	1.26615	0.00361	0.999514
ILMN_1655497	EIF4B	-1.32911	0.00369	0.999514
ILMN_3195213	CRCP	1.05319	0.00385	0.999514
ILMN_1704139	DHRSX	1.14956	0.0039	0.999514
ILMN_1739428	IFIT2	1.92353	0.00391	0.999514
ILMN_1745374	IFI35	1.5226	0.00397	0.999514
ILMN_1752932	MPZL2	-1.20577	0.00397	0.999514
ILMN_1790917	IFFO1	1.07852	0.00405	0.999514
ILMN_1686664	MT2A	1.59588	0.00409	0.999514
ILMN_3235964	HSPA7	1.30907	0.00418	0.999514
ILMN_1688753	PTDSS1	-1.22052	0.00422	0.999514
ILMN_1710734	GZMK	-1.43694	0.00435	0.999514
ILMN_2105573	CCL3L3	1.57586	0.00437	0.999514
ILMN_1762725	EIF3L	-1.18509	0.00438	0.999514
ILMN_1808979	CLEC4D	1.19234	0.00439	0.999514
ILMN_1667022	PASK	-1.2428	0.00444	0.999514
ILMN_1691180	OTX1	1.0807	0.00445	0.999514
ILMN_1715760	LGALS9	1.24103	0.00447	0.999514
ILMN_1783753	TXNDC12	-1.38951	0.00452	0.999514
ILMN_2410826	OAS1	1.64909	0.00455	0.999514
ILMN_1670305	SERPING1	1.68129	0.0049	0.999935
ILMN_1675584	HTRA4	-1.06413	0.00495	0.999935
ILMN_1814305	SAMD9	1.3938	0.00498	0.999935
ILMN_1690921	STAT2	1.37523	0.00499	0.999935
ILMN_2214278	ANKRD32	1.11821	0.0051	0.999935
ILMN_1688614	GRM5	-1.05544	0.00515	0.999935
ILMN_2108339	THUMPD1	-1.13367	0.00518	0.999935
ILMN_1690268	HNRNPUL1	-1.17537	0.00521	0.999935
ILMN_3235880	DUSP8	-1.05877	0.00552	0.999935
ILMN_2049293	CD84	1.0777	0.00554	0.999935
ILMN_1687738	RPL7	-1.18636	0.00564	0.999935
ILMN_1705241	TDRD7	1.22543	0.00565	0.999935
ILMN_1656910	TRIM6	1.11936	0.0057	0.999935
ILMN_1798181	IRF7	1.60587	0.00573	0.999935
ILMN_1774077	GBP2	1.28004	0.00598	0.999935
ILMN_3236463	UNC93B1	1.20231	0.00599	0.999935
ILMN_1745112	FAM102A	-1.20638	0.006	0.999935
ILMN_1766551	CPA3	-1.23146	0.00616	0.999935
ILMN_1673892	GK5	1.16333	0.00627	0.999935
ILMN_1814917	TLE2	-1.12561	0.00649	0.999935
ILMN_1745262	REM2	1.24785	0.00664	0.999935
ILMN_2248970	OAS2	1.30563	0.00668	0.999935
ILMN_1678957	WDR55	1.08691	0.00669	0.999935
ILMN_1768575	SFTPD	1.13414	0.00677	0.999935
ILMN_3211079	RPS2	-1.13108	0.00678	0.999935
ILMN_1776678	GIMAP7	-1.22409	0.00693	0.999935
ILMN_1852022	PLIN4	1.15304	0.00694	0.999935
ILMN_1659985	RSPH9	1.06928	0.00698	0.999935
ILMN_1673757	CASP8	1.08569	0.00702	0.999935
ILMN_1712755	LRRC41	-1.11091	0.00703	0.999935
ILMN_1714402	ZCCHC2	1.08227	0.00713	0.999935
ILMN_1760189	NAIP	1.06492	0.00731	0.999935
ILMN_1804445	ATF7IP2	-1.12134	0.00741	0.999935
ILMN_1773031	TAPBP	1.07187	0.00755	0.999935
ILMN_1724333	TOR1B	1.22673	0.00756	0.999935
ILMN_1718565	CDKN1C	1.26593	0.00773	0.999935
ILMN_2050911	SLC22A4	1.26903	0.00834	0.999935
ILMN_2168217	GPR183	-1.2071	0.00842	0.999935
ILMN_1716468	NUDT16P1	1.06953	0.00854	0.999935
ILMN_2377733	CASP8	1.15567	0.00875	0.999935
ILMN_1807114	UNC93B1	1.16961	0.00876	0.999935
ILMN_1744963	ERO1L	1.14451	0.00882	0.999935
ILMN_2401779	FAM102A	-1.28656	0.00887	0.999935
ILMN_2204664	NBPF14	-1.0774	0.00892	0.999935
ILMN_3241446	ODF3B	1.1709	0.00894	0.999935
ILMN_1801464	ANKFY1	1.16205	0.00903	0.999935
ILMN_1756999	RBL2	-1.292	0.00917	0.999935
ILMN_1749410	PKP4	-1.11677	0.00923	0.999935
ILMN_1760412	SHISA2	-1.05664	0.00923	0.999935
ILMN_1684690	HDAC11	-1.06157	0.00926	0.999935
ILMN_3219806	UNC93B1	1.35738	0.00938	0.999935
ILMN_1717594	AP5B1	1.26381	0.00947	0.999935
ILMN_1763207	BATF3	1.11764	0.00953	0.999935
ILMN_1674811	OASL	1.81985	0.00953	0.999935
ILMN_2390586	SP100	1.30375	0.00962	0.999935
ILMN_2405628	TOP1MT	-1.18834	0.00974	0.999935
ILMN_1721411	PARP10	1.2835	0.00981	0.999935
ILMN_1911677	LINC00402	-1.15185	0.01002	0.999935
ILMN_1761281	MT2A	1.43502	0.01013	0.999935
ILMN_1710697	BUD31	1.13698	0.01017	0.999935
ILMN_1705403	CYP2S1	-1.10211	0.01033	0.999935
ILMN_1687384	IFI6	1.63523	0.01043	0.999935
ILMN_1729237	CYB5R1	-1.1225	0.01047	0.999935
ILMN_2181892	BEX2	-1.24341	0.01057	0.999935
ILMN_2284998	SP100	1.20742	0.01069	0.999935
ILMN_1763433	TRIM9	1.07448	0.01069	0.999935
ILMN_1726930	TRAPPC13	-1.06898	0.01071	0.999935
ILMN_1700994	KREMEN1	1.14385	0.01086	0.999935
ILMN_1678422	DHX58	1.33466	0.01099	0.999935
ILMN_1776213	RGMB	-1.0684	0.011	0.999935
ILMN_2262044	PARP10	1.29061	0.0112	0.999935
ILMN_3257566	DSTYK	-1.07352	0.01123	0.999935
ILMN_2072091	HNRNPUL2	-1.29619	0.01131	0.999935
ILMN_1783231	PLEKHB1	-1.17601	0.01145	0.999935
ILMN_1792712	C4orf46	1.05463	0.01147	0.999935
ILMN_2103919	LRFN3	-1.12072	0.01153	0.999935
ILMN_1651347	SERTAD2	-1.20136	0.01153	0.999935
ILMN_1727271	WARS	1.45819	0.01172	0.999935
ILMN_1774874	IL1RN	1.50152	0.01194	0.999935
ILMN_1673586	SLC6A6	1.11174	0.01194	0.999935
ILMN_1758087	TAOK1	1.2408	0.01219	0.999935
ILMN_1733288	C1RL	1.17883	0.01242	0.999935
ILMN_1676984	DDIT3	1.10858	0.01244	0.999935
ILMN_1711627	SIAH1	-1.12085	0.01262	0.999935
ILMN_3229324	SGK1	-1.39793	0.01263	0.999935
ILMN_1713542	TRIM14	1.09493	0.01264	0.999935
ILMN_1809467	VAMP5	1.26017	0.01291	0.999935
ILMN_1748614	RELT	1.06191	0.01303	0.999935
ILMN_1670410	LINC01001	1.12689	0.01305	0.999935
ILMN_1691294	CTBP2	1.07511	0.01326	0.999935
ILMN_1740181	RPL13P5	-1.05644	0.01329	0.999935
ILMN_1805996	SIN3A	-1.15566	0.01344	0.999935
ILMN_1778136	ZMYND15	1.10298	0.01347	0.999935
ILMN_1769694	ASIC1	-1.04757	0.01354	0.999935
ILMN_3245410	LINC00638	-1.09423	0.01361	0.999935
ILMN_1669550	MAD2L2	1.14335	0.01381	0.999935
ILMN_1725417	NELL2	-1.25352	0.01385	0.999935
ILMN_2415748	WSB1	1.28913	0.01407	0.999935
ILMN_2317751	REC8	1.14613	0.01407	0.999935
ILMN_1724704	GRIPAP1	1.05834	0.01408	0.999935
ILMN_1688152	IL27RA	-1.12381	0.01421	0.999935
ILMN_1762582	ARNT	-1.09674	0.01427	0.999935
ILMN_1718982	BEST1	1.17662	0.01427	0.999935
ILMN_2356068	CDK13	-1.09558	0.0144	0.999935
ILMN_2154603	ZNF830	-1.10121	0.01449	0.999935
ILMN_1732269	GP6	1.07164	0.01459	0.999935
ILMN_1791097	RSBN1	-1.13118	0.01462	0.999935
ILMN_2117323	PIK3C2B	-1.08967	0.01469	0.999935
ILMN_2139100	SHISA5	1.29263	0.01494	0.999935
ILMN_1701731	AKR1B1	-1.16532	0.01498	0.999935
ILMN_1740466	FAM46A	1.24674	0.01504	0.999935
ILMN_1798690	ADAMTSL3	1.0598	0.01513	0.999935
ILMN_1795336	PTER	-1.11377	0.01524	0.999935
ILMN_2073592	CAND2	-1.06504	0.01553	0.999935
ILMN_1764087	SYPL1	-1.14646	0.01557	0.999935
ILMN_1782688	THNSL1	-1.07297	0.01566	0.999935
ILMN_1797001	DDX58	1.24989	0.01572	0.999935
ILMN_1687538	ETS1	-1.35144	0.01578	0.999935
ILMN_2225735	CRBN	-1.34567	0.01579	0.999935
ILMN_1789244	SOX8	-1.09887	0.01579	0.999935
ILMN_1725700	MOV10	1.19196	0.01581	0.999935
ILMN_2099277	HTRA4	1.04694	0.01588	0.999935
ILMN_1724480	AXIN2	-1.19412	0.016	0.999935
ILMN_1810418	LBR	1.08288	0.01602	0.999935
ILMN_1815057	PDGFRB	1.14242	0.01609	0.999935
ILMN_2193591	UNC93B1	1.2919	0.01616	0.999935
ILMN_1728132	LDHB	-1.23299	0.01616	0.999935
ILMN_1654639	HERC6	1.32882	0.01626	0.999935
ILMN_2122103	ETS1	-1.33718	0.01642	0.999935
ILMN_1669553	UBE2E3	1.05432	0.01656	0.999935
ILMN_1727458	HDAC1	-1.18858	0.0166	0.999935
ILMN_2385278	DCAF4	-1.07953	0.01666	0.999935
ILMN_1758418	TNFSF13B	1.49369	0.01699	0.999935
ILMN_3247645	LINC01420	-1.20709	0.01699	0.999935
ILMN_3246962	SPECC1L	-1.06164	0.01702	0.999935
ILMN_1792409	AMOT	-1.05674	0.01703	0.999935
ILMN_1776777	ADAR	1.27595	0.01709	0.999935
ILMN_3251472	TOMM20	-1.12918	0.01738	0.999935
ILMN_2337655	WARS	1.43471	0.01747	0.999935
ILMN_3243928	DDX60L	1.22538	0.01756	0.999935
ILMN_1750401	C17orf62	1.17384	0.01758	0.999935
ILMN_1804798	BEX4	-1.24448	0.0176	0.999935
ILMN_1670306	SCGB3A2	-1.08133	0.01762	0.999935
ILMN_1780283	LKAAEAR1	1.06257	0.01769	0.999935
ILMN_2059886	TTC38	1.36294	0.01773	0.999935
ILMN_3237589	PHAX	-1.0861	0.01791	0.999935
ILMN_1778347	NUDT2	1.29085	0.01797	0.999935
ILMN_2338348	UBASH3A	-1.1718	0.01797	0.999935
ILMN_2102670	GATA2	-1.12309	0.01803	0.999935
ILMN_1691364	STAT1	1.37202	0.01804	0.999935
ILMN_1688423	FCER1A	-1.47816	0.01808	0.999935
ILMN_1683277	KIAA0319L	1.23521	0.01817	0.999935
ILMN_3236965	GABPB1-AS1	-1.05287	0.01824	0.999935
ILMN_1806448	NTNG2	1.12719	0.01824	0.999935
ILMN_1697597	EFCAB14	-1.14828	0.01826	0.999935
ILMN_1653001	CABLES1	-1.04729	0.0183	0.999935
ILMN_2135175	SNORD36A	-1.05678	0.01843	0.999935
ILMN_2058782	IFI27	2.27702	0.01847	0.999935
ILMN_1699208	NAP1L1	-1.16497	0.01852	0.999935
ILMN_1718303	PVRL2	1.16866	0.01862	0.999935
ILMN_1752927	FAM160B1	1.14408	0.01866	0.999935
ILMN_1696317	CACNA2D4	1.07969	0.01884	0.999935
ILMN_1738220	TREML3P	1.18966	0.01897	0.999935
ILMN_1806721	MS4A2	-1.13856	0.01909	0.999935
ILMN_2384405	RTBDN	-1.09604	0.0191	0.999935
ILMN_1785732	TNFAIP6	1.71759	0.01911	0.999935
ILMN_3244117	STMN3	-1.25077	0.01921	0.999935
ILMN_1755974	ALDOC	-1.17062	0.01923	0.999935
ILMN_1695485	FAM225A	1.06014	0.01935	0.999935
ILMN_1808824	NEBL	1.05991	0.01942	0.999935
ILMN_2331082	MS4A7	1.21961	0.01951	0.999935
ILMN_1657283	ALKBH5	-1.15517	0.01962	0.999935
ILMN_2357272	BCLAF1	-1.07853	0.01963	0.999935
ILMN_1716821	GORASP1	1.12013	0.01964	0.999935
ILMN_1735792	RHBDF2	1.14165	0.01967	0.999935
ILMN_1701441	LPAR1	-1.10521	0.01972	0.999935
ILMN_1777706	OR4C12	1.06152	0.01974	0.999935
ILMN_2227573	GSTO1	1.1687	0.01981	0.999935
ILMN_1692464	TTC38	1.36732	0.01995	0.999935
ILMN_1769615	FLRT2	-1.04954	0.02006	0.999935
ILMN_2342579	IL7R	-1.26923	0.02006	0.999935
ILMN_2125395	ADGRG7	-1.15969	0.02013	0.999935
ILMN_2123743	FCER1G	1.27614	0.02016	0.999935
ILMN_2349444	NUDT2	1.19297	0.02017	0.999935
ILMN_1663437	NECAB2	-1.1427	0.0202	0.999935
ILMN_1746561	BCL2L2	1.0914	0.02028	0.999935
ILMN_1810474	UBE2I	-1.12497	0.0203	0.999935
ILMN_2099301	SUN2	-1.22443	0.0205	0.999935
ILMN_1748481	TMEM199	1.06769	0.02051	0.999935
ILMN_1781373	IFIH1	1.34314	0.02055	0.999935
ILMN_1734478	PIP5K1B	1.14616	0.02061	0.999935
ILMN_1772387	TLR2	1.07808	0.0207	0.999935
ILMN_1699139	CYP19A1	-1.0516	0.02071	0.999935
ILMN_1721128	TOMM34	-1.20208	0.02084	0.999935
ILMN_2389590	PRKAR1A	-1.94877	0.0209	0.999935
ILMN_3239629	RPS2P32	-1.17673	0.02134	0.999935
ILMN_1797184	PKN3	1.0504	0.02143	0.999935
ILMN_1808383	ARL11	1.05416	0.02149	0.999935
ILMN_2390162	PHF11	1.24034	0.02149	0.999935
ILMN_2308849	MYADM	-1.24726	0.0216	0.999935
ILMN_1739144	SI	-1.06053	0.02161	0.999935
ILMN_1672135	ZNF615	-1.06213	0.02166	0.999935
ILMN_1702487	SGK1	-1.29609	0.02198	0.999935
ILMN_2392352	CTPS2	-1.10581	0.02201	0.999935
ILMN_1702911	PKIG	1.05108	0.02206	0.999935
ILMN_1706546	MAX	1.19835	0.02217	0.999935
ILMN_1725247	GTF2A1	1.06614	0.02223	0.999935
ILMN_2068274	CLEC9A	-1.04716	0.02231	0.999935
ILMN_2112301	DRAP1	1.28832	0.02234	0.999935
ILMN_1677942	SHISA4	-1.09061	0.02235	0.999935
ILMN_1769229	BCL2A1	1.07211	0.02236	0.999935
ILMN_3234948	LOC100132057	-1.12606	0.02251	0.999935
ILMN_1797531	PRKAG2	1.11207	0.02252	0.999935
ILMN_3252556	CARD16	1.09442	0.02253	0.999935
ILMN_3253787	LOC100131257	1.2352	0.02256	0.999935
ILMN_2075051	PGS1	1.21763	0.02283	0.999935
ILMN_1752967	DHPS	-1.12447	0.02284	0.999935
ILMN_2313730	RHOC	1.24479	0.02288	0.999935
ILMN_1691572	TST	-1.21595	0.0229	0.999935
ILMN_1792497	AGFG1	1.20483	0.02302	0.999935
ILMN_3235003	LOC100132057	-1.20882	0.02325	0.999935
ILMN_1770035	NCOA5	-1.1123	0.02325	0.999935
ILMN_1690625	SLC9A8	1.16746	0.02331	0.999935
ILMN_2211800	HMGB1	1.15476	0.02332	0.999935
ILMN_1677122	FAM168B	-1.09074	0.02345	0.999935
ILMN_1731224	PARP9	1.39178	0.02349	0.999935
ILMN_1737124	PRPF4B	1.08595	0.02354	0.999935
ILMN_2376205	LTB	-1.2241	0.02365	0.999935
ILMN_1768284	P2RY8	-1.14956	0.02367	0.999935
ILMN_1704342	UBE3C	-1.09316	0.02385	0.999935
ILMN_1654812	UNC93B1	1.09137	0.02402	0.999935
ILMN_2393450	INF2	-1.24253	0.02404	0.999935
ILMN_1835092	IFI44L	1.23358	0.02412	0.999935
ILMN_1813010	VTA1	-1.05827	0.02414	0.999935
ILMN_1687782	RAD17	-1.06931	0.02421	0.999935
ILMN_1669094	ZNF672	-1.11158	0.02422	0.999935
ILMN_1658094	ZNF365	1.0673	0.02427	0.999935
ILMN_1680782	PATL1	1.16296	0.02441	0.999935
ILMN_2251895	CBFA2T2	1.04809	0.02442	0.999935
ILMN_1793578	ZFP37	-1.0703	0.02445	0.999935
ILMN_1779228	CDH2	-1.0741	0.02451	0.999935
ILMN_1769520	UBE2L6	1.26782	0.02451	0.999935
ILMN_1705737	IMPDH2	-1.15693	0.02455	0.999935
ILMN_1664265	EPHA1	-1.10364	0.02458	0.999935
ILMN_1667970	SUMO2	-1.06505	0.02464	0.999935
ILMN_1680300	BCAN	1.05467	0.02465	0.999935
ILMN_1671260	WLS	-1.14306	0.02465	0.999935
ILMN_2349061	IRF7	1.41225	0.0248	0.999935
ILMN_2294684	CEP170	1.0512	0.02482	0.999935
ILMN_1795865	FGFRL1	1.10377	0.02502	0.999935
ILMN_1801246	IFITM1	1.26788	0.02502	0.999935
ILMN_1792173	TUBGCP4	-1.05429	0.02533	0.999935
ILMN_1661777	NR3C2	-1.05366	0.02534	0.999935
ILMN_2231928	MX2	1.41029	0.02547	0.999935
ILMN_2406313	RBCK1	1.14854	0.02553	0.999935
ILMN_1706410	HUS1B	-1.06182	0.02574	0.999935
ILMN_1744050	ASB7	1.04595	0.0258	0.999935
ILMN_1662578	C1GALT1	1.11137	0.02597	0.999935
ILMN_3208881	SETD8	1.08756	0.02597	0.999935
ILMN_1714592	CDA	1.40145	0.02607	0.999935
ILMN_1712122	FANCD2	-1.04877	0.02612	0.999935
ILMN_1789596	ETV6	1.1352	0.02614	0.999935
ILMN_1688959	CD27	-1.27749	0.02622	0.999935
ILMN_2331087	MS4A7	1.26142	0.02622	0.999935
ILMN_1710740	C2	1.0816	0.02631	0.999935
ILMN_2260082	NAIP	1.05887	0.02632	0.999935
ILMN_3283155	EEF1G	-1.16989	0.02652	0.999935
ILMN_1703565	GLTSCR2	-1.16186	0.02657	0.999935
ILMN_3240155	SNORA73B	1.07277	0.02687	0.999935
ILMN_1703006	MTCH1	1.11677	0.02706	0.999935
ILMN_1692790	ITGB3BP	1.04903	0.02707	0.999935
ILMN_1764321	ACOT4	1.0626	0.02712	0.999935
ILMN_1660669	GOLGA8T	1.05505	0.02712	0.999935
ILMN_1797181	LOC93622	-1.11775	0.02715	0.999935
ILMN_1656501	DUSP5	1.18235	0.0272	0.999935
ILMN_1769658	LYSMD4	-1.05896	0.02735	0.999935
ILMN_1693683	PDAP1	-1.04684	0.02737	0.999935
ILMN_1730441	OR52K2	1.0883	0.02753	0.999935
ILMN_1661888	MEF2A	1.06071	0.02759	0.999935
ILMN_1704876	USP38	-1.10863	0.02759	0.999935
ILMN_1654497	ATAD1	-1.07914	0.02769	0.999935
ILMN_2399769	WLS	-1.14172	0.02769	0.999935
ILMN_2404665	TRIM5	1.1351	0.02771	0.999935
ILMN_3240740	EIF3L	-1.16514	0.02777	0.999935
ILMN_1660533	RPN1	-1.13264	0.02777	0.999935
ILMN_1838863	CCDC85C	-1.0867	0.02786	0.999935
ILMN_1730879	CBY1	-1.09822	0.02819	0.999935
ILMN_1733276	CYSLTR1	1.22491	0.02836	0.999935
ILMN_1756445	PMF1	1.10255	0.0285	0.999935
ILMN_1710923	SLAMF7	1.12563	0.02854	0.999935
ILMN_1772876	ZNF395	-1.13843	0.02869	0.999935
ILMN_1672606	OAS1	1.16332	0.02871	0.999935
ILMN_2173975	RTP4	1.24859	0.02872	0.999935
ILMN_2302757	FCGBP	-1.26003	0.02885	0.999935
ILMN_1782439	CNN3	-1.07222	0.02905	0.999935
ILMN_3238633	SDHAF2	-1.14199	0.02906	0.999935
ILMN_1750144	CCDC174	-1.07573	0.02908	0.999935
ILMN_1780397	TRAF3IP3	-1.13408	0.02908	0.999935
ILMN_1814315	PBXIP1	-1.11746	0.02932	0.999935
ILMN_1676555	TTC26	1.0516	0.02933	0.999935
ILMN_1737580	DESI1	1.16805	0.02943	0.999935
ILMN_3246953	CMTR1	1.16777	0.02949	0.999935
ILMN_1674302	PPAT	-1.07952	0.02949	0.999935
ILMN_1772603	LOC644172	-1.05247	0.0296	0.999935
ILMN_1753016	MRPL35	1.04676	0.02966	0.999935
ILMN_3242448	SNORA11D	1.05904	0.02969	0.999935
ILMN_3238797	FAM72A	1.049	0.02982	0.999935
ILMN_2173891	C19orf40	1.05334	0.02987	0.999935
ILMN_2410262	MTMR14	1.10824	0.02987	0.999935
ILMN_2215545	CMSS1	-1.09002	0.03016	0.999935
ILMN_1780601	ADGRE1	1.36273	0.03016	0.999935
ILMN_1815168	HVCN1	-1.18098	0.03026	0.999935
ILMN_2176625	LINC00326	-1.04988	0.03029	0.999935
ILMN_1678054	TRIM21	1.21834	0.03049	0.999935
ILMN_1706238	CSE1L	-1.13529	0.03054	0.999935
ILMN_2344662	HMGA2	-1.04934	0.03059	0.999935
ILMN_1666376	TRIM56	1.16873	0.03063	0.999935
ILMN_1652754	ZNF428	-1.17376	0.03076	0.999935
ILMN_1696099	ALDH4A1	1.05375	0.03096	0.999935
ILMN_3248663	SCARNA7	1.05454	0.03113	0.999935
ILMN_2113016	GID4	1.07261	0.03136	0.999935
ILMN_1752758	BTN2A2	1.11955	0.03155	0.999935
ILMN_2386790	KLRC3	1.13518	0.03159	0.999935
ILMN_1810267	DNHD1	1.06036	0.0316	0.999935
ILMN_1792317	SLCO1C1	-1.0592	0.03162	0.999935
ILMN_3231638	FAM160B1	1.15155	0.03169	0.999935
ILMN_2054297	PTGS2	-1.2954	0.03173	0.999935
ILMN_1807177	FOCAD	-1.06074	0.03189	0.999935
ILMN_1800626	SESN1	-1.126	0.03191	0.999935
ILMN_1659631	FAR2P1	1.06608	0.03197	0.999935
ILMN_1735495	TBC1D8	1.10298	0.03207	0.999935
ILMN_2159290	AARD	-1.05868	0.03208	0.999935
ILMN_3272378	EZR	-1.21414	0.03211	0.999935
ILMN_2283597	FAM134B	-1.04496	0.03222	0.999935
ILMN_1694041	PDCL	1.08023	0.03222	0.999935
ILMN_1653432	HNRNPDL	-1.14144	0.03228	0.999935
ILMN_2391458	ACSL4	1.09678	0.03238	0.999935
ILMN_1795298	GPER1	1.08626	0.03255	0.999935
ILMN_1670970	PPP3CA	-1.07847	0.03255	0.999935
ILMN_2319994	RPL3	-1.16436	0.03266	0.999935
ILMN_1724181	IL15	1.09554	0.03267	0.999935
ILMN_1784602	CDKN1A	1.24104	0.03279	0.999935
ILMN_1791754	CPT1B	1.1602	0.03295	0.999935
ILMN_1666552	ZNF75A	-1.07571	0.03299	0.999935
ILMN_1712719	MAP7	-1.0787	0.03314	0.999935
ILMN_2047206	TMX3	-1.069	0.03322	0.999935
ILMN_1694950	MRPL28	1.06794	0.03325	0.999935
ILMN_1660227	LINC00999	1.06919	0.03329	0.999935
ILMN_3234089	N4BP2L2	1.13018	0.03339	0.999935
ILMN_1738383	EEF2	-1.19461	0.03357	0.999935
ILMN_1689474	PMS2P5	1.05378	0.03376	0.999935
ILMN_1761159	ESYT1	-1.21092	0.03377	0.999935
ILMN_3307868	CHI3L1	-1.35544	0.03429	0.999935
ILMN_1779252	TRIM22	1.323	0.03434	0.999935
ILMN_1731064	ADCK3	-1.15153	0.03451	0.999935
ILMN_1794492	HOXC6	1.04848	0.03464	0.999935
ILMN_1800837	CFDP1	-1.12807	0.03466	0.999935
ILMN_2066060	HLA-DRB6	2.44392	0.03484	0.999935
ILMN_1659463	APAF1	-1.17584	0.03492	0.999935
ILMN_1652913	EZH2	1.04898	0.03501	0.999935
ILMN_2357577	PRKAA1	-1.17892	0.03502	0.999935
ILMN_2059357	KLRC2	1.24254	0.03503	0.999935
ILMN_1709814	NMRAL1	-1.18878	0.03508	0.999935
ILMN_1695461	PTPRA	1.1143	0.0351	0.999935
ILMN_1737918	C1QA	1.05997	0.03542	0.999935
ILMN_1752285	RPL4	-1.13314	0.03562	0.999935
ILMN_1793659	TUBA8	1.05272	0.03574	0.999935
ILMN_2192281	CARD8	1.17432	0.03582	0.999935
ILMN_1716651	RUNX2	-1.11226	0.03597	0.999935
ILMN_1674236	HSPB1	-1.32855	0.03599	0.999935
ILMN_1734428	LSM12	1.06105	0.03607	0.999935
ILMN_3236970	LINC00667	-1.15566	0.03623	0.999935
ILMN_1750400	C19orf66	1.18431	0.03624	0.999935
ILMN_1666385	CALM3	-1.10548	0.0366	0.999935
ILMN_2170814	LAMP3	1.14955	0.03668	0.999935
ILMN_1690241	BATF2	1.25208	0.03677	0.999935
ILMN_1813207	MRPS9	-1.10047	0.03696	0.999935
ILMN_2246083	CCZ1B	1.37281	0.03698	0.999935
ILMN_2328575	CLDN14	-1.06033	0.03731	0.999935
ILMN_1753312	PLXDC2	1.2145	0.03738	0.999935
ILMN_1793241	SRD5A1	-1.06147	0.03743	0.999935
ILMN_1810199	ASRGL1	1.07173	0.03748	0.999935
ILMN_1669598	SUV420H1	-1.06886	0.03749	0.999935
ILMN_2134974	RAB38	1.05048	0.03763	0.999935
ILMN_2052598	ARMC10	-1.09264	0.03764	0.999935
ILMN_1750689	MPP5	-1.05226	0.03766	0.999935
ILMN_3251658	LILRA6	1.28638	0.03783	0.999935
ILMN_2264011	GRAP	-1.26913	0.03786	0.999935
ILMN_1728360	MED29	-1.11171	0.03796	0.999935
ILMN_1734254	ZNF770	-1.09357	0.03804	0.999935
ILMN_2092232	TSR1	1.08884	0.03807	0.999935
ILMN_1698673	EFCAB7	-1.04459	0.03817	0.999935
ILMN_1783621	CMPK2	1.06802	0.0382	0.999935
ILMN_1700660	RNF135	1.15081	0.03821	0.999935
ILMN_2056760	MKRN2	-1.09603	0.03844	0.999935
ILMN_1693452	GAL3ST4	-1.11977	0.0386	0.999935
ILMN_3226181	NUDT7	-1.11268	0.03865	0.999935
ILMN_1757845	SPIRE1	1.06048	0.03898	0.999935
ILMN_1777325	STAT1	1.28205	0.03917	0.999935
ILMN_2090397	ISG20L2	1.14607	0.0395	0.999935
ILMN_1720442	NCBP2	-1.12572	0.03955	0.999935
ILMN_3235808	POM121C	-1.14334	0.03961	0.999935
ILMN_1803429	CD44	-1.12205	0.03973	0.999935
ILMN_2394561	IRF2BP2	-1.14105	0.03989	0.999935
ILMN_2191313	FAM21A	1.07844	0.03992	0.999935
ILMN_2223941	FBLN5	-1.11791	0.04006	0.999935
ILMN_1704163	SULT1E1	-1.04722	0.04007	0.999935
ILMN_2415179	CLSTN1	-1.12855	0.04008	0.999935
ILMN_1763739	CAPN15	1.10468	0.04011	0.999935
ILMN_1684278	SNORD38A	1.08577	0.04035	0.999935
ILMN_2109708	TYMP	1.22884	0.04045	0.999935
ILMN_1788223	RSPH3	1.06213	0.04076	0.999935
ILMN_3246409	HNRNPH1	-1.28091	0.04084	0.999935
ILMN_3242234	MCF2L-AS1	-1.05188	0.04088	0.999935
ILMN_2355168	MGST1	-1.11216	0.04096	0.999935
ILMN_1751338	NUP133	-1.102	0.04101	0.999935
ILMN_1795341	SRSF1	-1.11584	0.04103	0.999935
ILMN_1697670	SRRM1	-1.12876	0.04104	0.999935
ILMN_2206645	ECD	-1.07081	0.04125	0.999935
ILMN_1757781	SAP30L	1.10074	0.04138	0.999935
ILMN_1682495	FOXP1	-1.08254	0.04155	0.999935
ILMN_1710844	PARP10	1.2259	0.04164	0.999935
ILMN_1788701	PSIP1	-1.14311	0.0417	0.999935
ILMN_3282321	CDC42	1.16829	0.04178	0.999935
ILMN_1815361	XIAP	1.08984	0.04199	0.999935
ILMN_2306077	USP33	1.05713	0.04205	0.999935
ILMN_1703500	KCNQ2	1.05056	0.04212	0.999935
ILMN_2388955	FAM212B	1.32709	0.04212	0.999935
ILMN_1672486	TCF7L2	1.056	0.04214	0.999935
ILMN_1761560	PHF13	-1.08211	0.04219	0.999935
ILMN_1778673	GOLGA7	-1.10321	0.04223	0.999935
ILMN_1797046	MTHFSD	1.04367	0.04223	0.999935
ILMN_1757272	THAP1	-1.06878	0.04237	0.999935
ILMN_1689786	ASMTL	-1.13001	0.04257	0.999935
ILMN_2333319	PTBP1	-1.13631	0.04266	0.999935
ILMN_2384056	GPER1	1.07901	0.04271	0.999935
ILMN_1772697	KREMEN1	1.05778	0.04293	0.999935
ILMN_3241970	POLR2J2	1.09441	0.04305	0.999935
ILMN_1707368	OPRD1	1.04763	0.04328	0.999935
ILMN_1660079	RNF44	-1.12514	0.04357	0.999935
ILMN_1674063	OAS2	1.5263	0.04358	0.999935
ILMN_1746565	CD6	-1.175	0.04363	0.999935
ILMN_1752502	HKDC1	-1.07585	0.04373	0.999935
ILMN_1792323	HDC	-1.38404	0.04374	0.999935
ILMN_2412624	TP53I11	1.08728	0.0438	0.999935
ILMN_1790202	C1orf35	-1.06718	0.044	0.999935
ILMN_1660261	TDRD6	-1.05519	0.04404	0.999935
ILMN_1685824	B4GALT5	1.27729	0.04405	0.999935
ILMN_2211672	TSNAX	-1.04043	0.04416	0.999935
ILMN_1682375	CTU1	-1.05496	0.04451	0.999935
ILMN_1660817	DDB2	1.07397	0.04456	0.999935
ILMN_2148785	GBP1	1.4286	0.04465	0.999935
ILMN_3180557	CYB561D1	-1.08173	0.04468	0.999935
ILMN_1770206	GEMIN4	-1.1283	0.0447	0.999935
ILMN_1759097	MLLT11	-1.08895	0.04471	0.999935
ILMN_1717219	FAM220A	-1.0722	0.04474	0.999935
ILMN_2144573	CTBS	1.19694	0.04479	0.999935
ILMN_2074860	RN7SK	1.2471	0.04504	0.999935
ILMN_2180606	NAA50	-1.05258	0.04506	0.999935
ILMN_1665761	BCL11B	-1.24234	0.04544	0.999935
ILMN_1700109	PTOV1	-1.15425	0.04563	0.999935
ILMN_1688034	COIL	-1.11534	0.04564	0.999935
ILMN_1746706	ANKRD11	-1.09502	0.04566	0.999935
ILMN_1788462	AMD1	-1.14891	0.04568	0.999935
ILMN_1805842	FHL1	-1.0853	0.0457	0.999935
ILMN_1712766	ERGIC2	1.10349	0.04573	0.999935
ILMN_1736976	HPCAL4	-1.12377	0.04583	0.999935
ILMN_1913060	CMKLR1	1.11429	0.04588	0.999935
ILMN_1710000	PEX11G	-1.06963	0.04588	0.999935
ILMN_1738656	GLOD4	-1.11153	0.04594	0.999935
ILMN_2181089	VPRBP	-1.0468	0.04597	0.999935
ILMN_3307950	CDK5RAP3	1.11092	0.04603	0.999935
ILMN_3245151	URB1	1.05274	0.04608	0.999935
ILMN_1701906	CD300C	1.18059	0.04609	0.999935
ILMN_2380566	SIAH1	-1.15627	0.04615	0.999935
ILMN_1730639	SLC22A15	1.1022	0.04617	0.999935
ILMN_1798108	ARMT1	-1.05132	0.04634	0.999935
ILMN_1805902	CELA1	-1.13862	0.04648	0.999935
ILMN_1712929	DNAJB12	1.06713	0.04648	0.999935
ILMN_1755391	ARL2BP	-1.11176	0.04653	0.999935
ILMN_1774800	POGLUT1	-1.09032	0.04667	0.999935
ILMN_2401730	C1GALT1C1	1.07348	0.04675	0.999935
ILMN_1779404	PUF60	-1.14239	0.04684	0.999935
ILMN_1667825	MLKL	1.19021	0.04686	0.999935
ILMN_1753342	SAT1	1.23373	0.04691	0.999935
ILMN_1798485	ATP6V1E1	-1.09616	0.04695	0.999935
ILMN_3305938	SGK1	-1.26629	0.04695	0.999935
ILMN_1715332	TTC21A	1.08303	0.04697	0.999935
ILMN_1756071	MFGE8	-1.18924	0.04705	0.999935
ILMN_1780799	ENPP2	-1.04185	0.04707	0.999935
ILMN_1780368	GPR18	-1.14314	0.0473	0.999935
ILMN_1796464	WDR37	-1.09889	0.0473	0.999935
ILMN_1683678	SPATS2L	1.26064	0.04739	0.999935
ILMN_2338687	PCDHA12	1.04244	0.04761	0.999935
ILMN_1808326	NPAS3	-1.03548	0.04762	0.999935
ILMN_2309534	RDM1	1.05404	0.04768	0.999935
ILMN_1708619	SEH1L	-1.06817	0.0477	0.999935
ILMN_1711414	MRPS27	-1.09728	0.04775	0.999935
ILMN_1739847	EIF3D	-1.13266	0.04784	0.999935
ILMN_1796216	VASH1	1.17291	0.04785	0.999935
ILMN_1679826	CST7	1.2799	0.04794	0.999935
ILMN_1659523	USP39	-1.0756	0.04796	0.999935
ILMN_1732809	ALG9	-1.07058	0.04797	0.999935
ILMN_1781145	GPRC5D	1.05399	0.04806	0.999935
ILMN_1722276	PAFAH1B1	-1.17024	0.04806	0.999935
ILMN_1698668	NR1D2	1.05766	0.04811	0.999935
ILMN_1660549	WLS	-1.11994	0.04817	0.999935
ILMN_2198270	FAM209A	1.05434	0.04826	0.999935
ILMN_1773968	SERBP1	-1.12381	0.04826	0.999935
ILMN_2415926	THOC3	-1.13598	0.04828	0.999935
ILMN_1679177	MARS2	-1.04686	0.04831	0.999935
ILMN_3301440	RPL22	-1.11879	0.04832	0.999935
ILMN_2079655	KLRB1	-1.29528	0.04842	0.999935
ILMN_1809040	LDLRAP1	-1.186	0.04847	0.999935
ILMN_2337974	PKIA	-1.14223	0.04848	0.999935
ILMN_1674646	IRF7	-1.04541	0.04853	0.999935
ILMN_1709439	CHMP1A	1.13136	0.04854	0.999935
ILMN_1794825	ALDH3A2	-1.08478	0.04855	0.999935
ILMN_1798706	GPR183	-1.17297	0.04867	0.999935
ILMN_1761721	VPS35	-1.12465	0.04872	0.999935
ILMN_1753648	TRIM51	-1.10029	0.04884	0.999935
ILMN_1787186	NOV	-1.1499	0.0489	0.999935
ILMN_1810037	RUSC2	-1.04186	0.049	0.999935
ILMN_1724497	ABI2	1.08827	0.04927	0.999935
ILMN_2379967	FCAR	1.04731	0.04941	0.999935
ILMN_2047430	MARCH5	1.04969	0.04947	0.999935
ILMN_2052790	NONO	-1.11489	0.0495	0.999935
ILMN_1754114	FLJ20021	-1.12298	0.04957	0.999935
ILMN_1696870	TGFBRAP1	1.11613	0.04963	0.999935
ILMN_3298694	TYW1B	-1.13401	0.04966	0.999935
ILMN_1736500	GNB2L1	-1.09631	0.04967	0.999935
ILMN_1810941	COMT	1.05093	0.04978	0.999935
ILMN_2198515	ARRDC3	1.05568	0.04985	0.999935
ILMN_3244929	BCRP2	-1.095	0.04985	0.999935
ILMN_2151818	PSMA6	1.13334	0.04996	0.999935
ILMN_1743049	PWP1	-1.113	0.05014	0.999935
ILMN_1788347	CIPC	-1.08436	0.05016	0.999935
ILMN_2147517	CD58	1.11953	0.05019	0.999935
ILMN_1689734	IL1RN	1.18506	0.05025	0.999935
ILMN_1780141	SARAF	-1.12099	0.05034	0.999935
ILMN_1696403	PLA2G10	-1.0445	0.05039	0.999935
ILMN_2213136	LEF1	-1.36688	0.0505	0.999935
ILMN_1684982	PDK4	1.09409	0.0505	0.999935
ILMN_1750321	TRANK1	1.1909	0.0505	0.999935
ILMN_2331525	PRKD2	1.11928	0.05052	0.999935
ILMN_1754753	IL6R	1.20919	0.05054	0.999935
ILMN_2210934	NR3C2	-1.06735	0.05055	0.999935
ILMN_1814557	TRPS1	-1.04691	0.05072	0.999935
ILMN_1739441	GANAB	-1.12067	0.05074	0.999935
ILMN_1802151	OSBPL5	1.1266	0.05089	0.999935
ILMN_1677723	ANGPT1	-1.05271	0.05103	0.999935
ILMN_1807152	GOLGA1	1.05215	0.05106	0.999935
ILMN_1774336	POLE2	1.05821	0.0511	0.999935
ILMN_1690099	ITGB1BP1	1.17964	0.05114	0.999935
ILMN_2129545	GNB4	1.1418	0.05116	0.999935
ILMN_2082762	SNORD68	1.05724	0.05131	0.999935
ILMN_1681252	LINC00324	1.12447	0.05137	0.999935
ILMN_3287952	CDC27	1.15329	0.05141	0.999935
ILMN_3294612	LOC100132831	-1.04656	0.05163	0.999935
ILMN_1685124	TCTN1	-1.11136	0.05195	0.999935
ILMN_1809944	TRMT12	-1.10778	0.05197	0.999935
ILMN_1738718	CYB561D2	1.12486	0.05204	0.999935
ILMN_1759436	NOSIP	-1.1834	0.05204	0.999935
ILMN_1748904	WTAP	-1.05653	0.05211	0.999935
ILMN_1793628	SERPINA10	-1.13595	0.05216	0.999935
ILMN_2103591	MORC2	-1.09286	0.05224	0.999935
ILMN_1749405	KIAA1191	-1.09582	0.05229	0.999935
ILMN_2228044	TBC1D23	1.11355	0.0523	0.999935
ILMN_1677440	ATP6AP2	-1.15547	0.05232	0.999935
ILMN_1696266	XRCC3	1.06713	0.05236	0.999935
ILMN_2194561	PLEKHG1	-1.03701	0.05238	0.999935
ILMN_1769545	PRPF19	-1.13852	0.05259	0.999935
ILMN_1737308	GLRX	1.16537	0.05262	0.999935
ILMN_1771482	KIAA1324	-1.33309	0.05269	0.999935
ILMN_1799744	GALC	1.09883	0.05271	0.999935
ILMN_1745807	TMEM62	1.12041	0.05278	0.999935
ILMN_1749287	TLR6	1.07755	0.05279	0.999935
ILMN_2121816	GPR137B	1.07974	0.05287	0.999935
ILMN_2119297	SAMD4A	1.10281	0.05287	0.999935
ILMN_1669070	MIPEP	-1.05795	0.05301	0.999935
ILMN_1797332	NARS2	-1.05177	0.05306	0.999935
ILMN_1791873	COG1	-1.04884	0.05313	0.999935
ILMN_1695020	NEK3	1.05546	0.05321	0.999935
ILMN_1688071	NAT1	-1.04642	0.05326	0.999935
ILMN_3181538	C10orf105	1.13536	0.05329	0.999935
ILMN_1804812	ANAPC1	-1.08501	0.0534	0.999935
ILMN_3234922	LOC729737	1.0604	0.05357	0.999935
ILMN_1763516	SPINK2	-1.04858	0.05375	0.999935
ILMN_2377174	SYPL1	-1.13703	0.05384	0.999935
ILMN_3236808	MEG8	-1.04483	0.05388	0.999935
ILMN_1716093	KRT10	-1.09223	0.05392	0.999935
ILMN_1795933	CHMP7	-1.08966	0.05406	0.999935
ILMN_2047618	KCNE1	1.04925	0.05417	0.999935
ILMN_1700344	KRT3	1.04387	0.0543	0.999935
ILMN_1717406	TTC34	-1.04565	0.0543	0.999935
ILMN_1762021	TRIM48	-1.05032	0.05436	0.999935
ILMN_1793287	DEXI	-1.13863	0.0544	0.999935
ILMN_1764177	JARID2	-1.13825	0.05451	0.999935
ILMN_2172735	EXOC3L1	1.0578	0.05455	0.999935
ILMN_1677098	YPEL2	-1.08547	0.0547	0.999935
ILMN_1701711	BRD8	-1.09617	0.05473	0.999935
ILMN_2166384	IPO5	-1.0546	0.05474	0.999935
ILMN_1691117	DNTTIP1	1.16731	0.05481	0.999935
ILMN_1739283	UPF2	-1.17346	0.05497	0.999935
ILMN_1651752	CXorf21	1.07241	0.05502	0.999935
ILMN_1771224	SKA1	1.05251	0.05514	0.999935
ILMN_1701753	HNRNPK	1.09689	0.05515	0.999935
ILMN_1758266	PRLH	1.04532	0.05516	0.999935
ILMN_1753112	CD5	-1.13355	0.0552	0.999935
ILMN_1739454	USP34	-1.10397	0.05528	0.999935
ILMN_1713058	PSTPIP2	1.24091	0.0553	0.999935
ILMN_3241657	TMEM204	-1.16205	0.05537	0.999935
ILMN_1715401	MT1G	1.10905	0.05539	0.999935
ILMN_1772821	KIAA1671	1.08987	0.05541	0.999935
ILMN_1746686	POLR1C	-1.12269	0.05553	0.999935
ILMN_2400500	CERS2	-1.08304	0.05561	0.999935
ILMN_1802906	ZBTB8OS	1.08096	0.05562	0.999935
ILMN_1676385	PAK2	1.27893	0.05579	0.999935
ILMN_2357730	CDK20	-1.04686	0.05609	0.999935
ILMN_1729417	GNE	-1.04026	0.05617	0.999935
ILMN_1699160	ITK	-1.17987	0.05625	0.999935
ILMN_1741455	USP30	1.05279	0.05649	0.999935
ILMN_3247653	LRFN1	1.04096	0.05652	0.999935
ILMN_1698803	ZAK	1.04678	0.05653	0.999935
ILMN_1659659	MAGEH1	-1.07136	0.05657	0.999935
ILMN_1808811	SBNO2	1.2254	0.05657	0.999935
ILMN_2078697	ALPK1	1.18689	0.05666	0.999935
ILMN_1654389	FCGR1A	1.15656	0.05681	0.999935
ILMN_1675612	BLCAP	-1.08839	0.05685	0.999935
ILMN_1756220	DDX18	-1.16484	0.05689	0.999935
ILMN_1753805	PRKD2	1.15249	0.05694	0.999935
ILMN_3279652	SLC25A5	1.04807	0.05699	0.999935
ILMN_2299843	ATP5S	1.05262	0.05711	0.999935
ILMN_1798886	NUDT21	-1.10664	0.05711	0.999935
ILMN_3250257	ACVRL1	1.06218	0.05718	0.999935
ILMN_3238859	FAM120AOS	1.08904	0.05725	0.999935
ILMN_2082244	FOXK1	-1.08154	0.05735	0.999935
ILMN_3239735	WASH7P	1.06844	0.05737	0.999935
ILMN_1671969	UGP2	1.18928	0.05743	0.999935
ILMN_1770800	PODN	1.04768	0.05749	0.999935
ILMN_3251545	CHMP5	1.25844	0.05758	0.999935
ILMN_2181125	NAPB	1.10238	0.05761	0.999935
ILMN_1714393	RAB24	1.10685	0.05762	0.999935
ILMN_1700728	KRTCAP3	-1.05478	0.05766	0.999935
ILMN_1773650	LRRN3	-1.3282	0.05769	0.999935
ILMN_1683792	LAP3	1.31876	0.05785	0.999935
ILMN_1750273	RPL23AP7	-1.05864	0.05785	0.999935
ILMN_1804328	WWP1	-1.13817	0.05799	0.999935
ILMN_2086077	JUNB	1.15823	0.05804	0.999935
ILMN_2404385	REPIN1	-1.15874	0.05804	0.999935
ILMN_1747251	LTB4R	1.19226	0.05816	0.999935
ILMN_2368576	UBA52	-1.13616	0.05817	0.999935
ILMN_1777794	PRKCSH	-1.10814	0.05821	0.999935
ILMN_1751061	C16orf54	-1.06511	0.05834	0.999935
ILMN_1679185	LEF1	-1.32805	0.05839	0.999935
ILMN_1778242	CALM1	-1.11761	0.05847	0.999935
ILMN_3200384	RPS2	-1.11054	0.05862	0.999935
ILMN_1691425	LDOC1L	-1.06326	0.0589	0.999935
ILMN_3309016	SRRM5	1.03208	0.05892	0.999935
ILMN_1790162	ZC3H11A	1.1736	0.05892	0.999935
ILMN_1786483	C20orf173	-1.05898	0.05911	0.999935
ILMN_1708721	RABGAP1L	1.08391	0.05912	0.999935
ILMN_2334587	HNRNPC	-1.11309	0.05914	0.999935
ILMN_1690939	TYMP	1.25374	0.05917	0.999935
ILMN_1675756	KCNJ15	1.23576	0.05926	0.999935
ILMN_1670807	FAM84B	-1.05415	0.05929	0.999935
ILMN_1734810	PJA1	-1.04117	0.05933	0.999935
ILMN_1746085	IGFBP3	1.07436	0.05944	0.999935
ILMN_3226700	ZNF837	-1.06027	0.05949	0.999935
ILMN_1808059	BCAS4	-1.21994	0.0597	0.999935
ILMN_1737988	PRNP	-1.14342	0.05981	0.999935
ILMN_1730363	STAU1	1.04656	0.05982	0.999935
ILMN_1757210	CALML4	1.09736	0.05987	0.999935
ILMN_1707169	AGMAT	-1.08475	0.05988	0.999935
ILMN_1713285	NAPA	1.15871	0.05988	0.999935
ILMN_3241941	SCARNA2	1.04656	0.05997	0.999935
ILMN_1707748	PIM3	1.13015	0.0602	0.999935
ILMN_3281502	WBSCR16	1.06696	0.06023	0.999935
ILMN_1700628	DDX24	-1.19104	0.06026	0.999935
ILMN_1731418	SP110	1.22888	0.06026	0.999935
ILMN_1653404	NKIRAS2	1.07817	0.06045	0.999935
ILMN_1679209	HSPA9	-1.16359	0.06051	0.999935
ILMN_1685521	KLRF1	1.12037	0.06058	0.999935
ILMN_2375141	FRA10AC1	-1.07301	0.06063	0.999935
ILMN_1701131	C2orf49	1.06955	0.06089	0.999935
ILMN_1707448	CDK12	1.10395	0.06124	0.999935
ILMN_1755369	RAB3A	1.04513	0.06126	0.999935
ILMN_1752631	CGGBP1	-1.13209	0.06134	0.999935
ILMN_1719988	HAL	1.06454	0.06139	0.999935
ILMN_1867214	LINC01538	-1.04564	0.06144	0.999935
ILMN_1687921	JMJD8	-1.12236	0.06145	0.999935
ILMN_1725620	GGNBP2	-1.09392	0.06149	0.999935
ILMN_1778240	GFOD1	1.23695	0.06154	0.999935
ILMN_2078334	CNOT10	-1.04696	0.06159	0.999935
ILMN_1732176	AGPAT2	1.1189	0.06164	0.999935
ILMN_1755462	UGGT1	1.06898	0.0617	0.999935
ILMN_1731699	RAB15	-1.05194	0.06171	0.999935
ILMN_1675025	H2BFM	-1.0416	0.06181	0.999935
ILMN_3305563	ZNF205-AS1	1.04282	0.06186	0.999935
ILMN_2391400	PITX2	1.03756	0.06192	0.999935
ILMN_1810100	PBX3	-1.06947	0.06214	0.999935
ILMN_1654685	MCTP1	1.11509	0.06215	0.999935
ILMN_1754303	RPL30	-1.15959	0.06216	0.999935
ILMN_1652989	NUP160	-1.07331	0.06219	0.999935
ILMN_1675124	DDX17	1.3444	0.06229	0.999935
ILMN_1722492	DUSP19	1.20005	0.0623	0.999935
ILMN_1691071	FCRLA	-1.31985	0.06249	0.999935
ILMN_1688602	ATXN7	1.04417	0.06253	0.999935
ILMN_1778187	TARS2	1.04686	0.06278	0.999935
ILMN_2127477	G6PC3	1.10695	0.06281	0.999935
ILMN_3307854	PART1	-1.04697	0.06282	0.999935
ILMN_1738816	FOXO1	-1.14714	0.06283	0.999935
ILMN_1686373	C15orf26	-1.04672	0.06286	0.999935
ILMN_2239754	IFIT3	1.09205	0.06286	0.999935
ILMN_1793743	DIRC2	1.09927	0.06321	0.999935
ILMN_2134453	FCGR3B	1.32198	0.0633	0.999935
ILMN_3235567	LINC01102	1.05285	0.06346	0.999935
ILMN_1674817	C1orf115	-1.05993	0.06349	0.999935
ILMN_1713846	PPM1H	-1.04867	0.0635	0.999935
ILMN_1652647	INPP4A	1.04963	0.06357	0.999935
ILMN_1769734	NT5C3A	1.27136	0.06359	0.999935
ILMN_1688749	RPS2	-1.10451	0.06365	0.999935
ILMN_2154654	PTP4A1	1.04417	0.06392	0.999935
ILMN_1652787	PIK3AP1	1.17609	0.06395	0.999935
ILMN_1703370	ZDHHC12	1.14777	0.06411	0.999935
ILMN_3203874	KAT7	-1.0433	0.06426	0.999935
ILMN_1665797	CSE1L	-1.08832	0.06433	0.999935
ILMN_1813625	TRIM25	1.21233	0.06436	0.999935
ILMN_1722583	EMC8	-1.06099	0.06439	0.999935
ILMN_2368773	FAM3C	-1.05318	0.06439	0.999935
ILMN_1776778	PARP15	1.08935	0.0646	0.999935
ILMN_2376133	KIAA1191	-1.09503	0.06461	0.999935
ILMN_1682503	NPFF	1.04975	0.06467	0.999935
ILMN_2403911	ARFIP1	1.05579	0.06469	0.999935
ILMN_2199554	LOC388692	1.10227	0.0648	0.999935
ILMN_2230624	RPL18	-1.09421	0.06502	0.999935
ILMN_2157510	BLOC1S1	1.22226	0.06531	0.999935
ILMN_1685079	TELO2	1.09512	0.06541	0.999935
ILMN_1748625	TCEAL4	-1.13856	0.06558	0.999935
ILMN_3249608	ANKLE2	-1.09297	0.06559	0.999935
ILMN_1656327	GLT1D1	1.1036	0.06574	0.999935
ILMN_1738642	CMPK1	-1.15655	0.06576	0.999935
ILMN_1688629	ZNF274	-1.08073	0.06583	0.999935
ILMN_1700923	ATG4C	-1.04701	0.06584	0.999935
ILMN_1731547	GIF	-1.04633	0.06585	0.999935
ILMN_1655990	CDK5RAP2	-1.2017	0.06609	0.999935
ILMN_1673395	PIGO	-1.03938	0.06614	0.999935
ILMN_2082314	TOM1	1.17434	0.06615	0.999935
ILMN_1676002	QRICH1	-1.11744	0.06623	0.999935
ILMN_1711314	NUDT5	-1.12352	0.06644	0.999935
ILMN_2228732	CCNG2	-1.08871	0.06648	0.999935
ILMN_2044453	LPAR5	-1.12965	0.06655	0.999935
ILMN_2414533	ARMCX6	-1.06263	0.06672	0.999935
ILMN_1799299	PRPF38B	-1.06594	0.06676	0.999935
ILMN_1676611	PHPT1	1.10664	0.06686	0.999935
ILMN_1689070	COQ7	-1.04003	0.06698	0.999935
ILMN_1693630	VPS9D1	1.18543	0.06706	0.999935
ILMN_1736729	OAS2	1.10009	0.06721	0.999935
ILMN_1808769	LINC00467	1.06103	0.06727	0.999935
ILMN_1767349	ABCB4	-1.05816	0.06745	0.999935
ILMN_1772700	TMEM18	-1.04099	0.06753	0.999935
ILMN_1795836	YBEY	1.13251	0.06762	0.999935
ILMN_1734645	SUN5	1.04379	0.06773	0.999935
ILMN_2085012	TMEM176B	1.15755	0.06773	0.999935
ILMN_1737842	SLC35G6	-1.03925	0.06781	0.999935
ILMN_1791702	SMARCA2	-1.13004	0.06788	0.999935
ILMN_3282174	RPL4	-1.18478	0.06795	0.999935
ILMN_1683044	PPP1R2	-1.10961	0.06802	0.999935
ILMN_1723729	RSL1D1	-1.10683	0.06804	0.999935
ILMN_2309228	GPS1	-1.06945	0.06805	0.999935
ILMN_3275672	EIF4B	-1.19384	0.06823	0.999935
ILMN_1691843	RNPS1	-1.10869	0.06829	0.999935
ILMN_2056687	ENTHD2	1.07548	0.06849	0.999935
ILMN_1753547	STAT5A	1.125	0.06856	0.999935
ILMN_2109489	GZMB	1.3598	0.06861	0.999935
ILMN_1656372	PES1	-1.07593	0.06873	0.999935
ILMN_1711585	KCMF1	1.05489	0.06888	0.999935
ILMN_2352121	NT5C3A	1.28953	0.06902	0.999935
ILMN_2083946	TGFA	1.12803	0.06905	0.999935
ILMN_1804738	MEFV	1.11845	0.06906	0.999935
ILMN_1728972	FAM64A	1.04452	0.06912	0.999935
ILMN_1767934	PCSK5	-1.08373	0.06918	0.999935
ILMN_3290380	XRCC6	-1.14793	0.06921	0.999935
ILMN_1734855	SELPLG	1.22442	0.06922	0.999935
ILMN_1679796	TOMM20	-1.13287	0.06934	0.999935
ILMN_3235657	SRGAP2B	1.0502	0.06942	0.999935
ILMN_3251653	ZNF883	-1.05212	0.06943	0.999935
ILMN_2072140	BTF3L4	-1.04994	0.06955	0.999935
ILMN_1714223	LETM2	-1.04257	0.06955	0.999935
ILMN_2118663	ERV3-1	1.04749	0.06961	0.999935
ILMN_1734880	RPL23AP53	-1.06312	0.06968	0.999935
ILMN_3247424	ADAP1	1.16214	0.06969	0.999935
ILMN_1762281	DCTN3	1.08804	0.0697	0.999935
ILMN_2323385	TRIM4	-1.12926	0.06983	0.999935
ILMN_1732328	RPL22	-1.15107	0.06986	0.999935
ILMN_2220283	HNRNPA1P10	-1.16873	0.07011	0.999935
ILMN_3238375	CENPT	1.10707	0.07046	0.999935
ILMN_1764549	UBE3A	-1.12542	0.07047	0.999935
ILMN_1795937	EZR	-1.2248	0.07053	0.999935
ILMN_1692864	PDLIM5	1.03989	0.07053	0.999935
ILMN_3277134	TOX4	1.05712	0.0706	0.999935
ILMN_1791511	TMEM176A	1.25971	0.07063	0.999935
ILMN_2124386	RGL2	1.10467	0.07066	0.999935
ILMN_1709604	SNORA64	-1.04054	0.07071	0.999935
ILMN_1775522	MAGED1	-1.15297	0.07077	0.999935
ILMN_1701914	CD274	1.04805	0.0708	0.999935
ILMN_2193864	PHOX2B	-1.04708	0.07093	0.999935
ILMN_1743583	MADD	-1.07337	0.07095	0.999935
ILMN_3248635	EFCAB3	1.05208	0.07099	0.999935
ILMN_2383489	CDK5RAP3	1.08352	0.07101	0.999935
ILMN_1691299	CFAP126	-1.05066	0.07104	0.999935
ILMN_1768551	PATL2	1.1314	0.07104	0.999935
ILMN_1782403	PRR11	1.04702	0.0711	0.999935
ILMN_1717572	PGA5	-1.06722	0.07114	0.999935
ILMN_1780827	EPS8L2	-1.04118	0.07123	0.999935
ILMN_3244114	DHRS11	1.04875	0.07126	0.999935
ILMN_1779014	TSPYL1	-1.15558	0.0713	0.999935
ILMN_1654493	WDR74	-1.05384	0.07145	0.999935
ILMN_1758629	DONSON	1.05282	0.07151	0.999935
ILMN_2124951	RBMX	-1.08599	0.07166	0.999935
ILMN_1711994	TCIRG1	1.1801	0.07184	0.999935
ILMN_2411915	ATG4B	-1.05209	0.07189	0.999935
ILMN_1742442	SIRPB1	-1.10035	0.07189	0.999935
ILMN_1695633	MAX	1.06236	0.07193	0.999935
ILMN_1784428	MGC57346	-1.12121	0.07199	0.999935
ILMN_2377430	AGPAT2	1.18378	0.07206	0.999935
ILMN_1752559	FBRS	1.05496	0.07211	0.999935
ILMN_1750429	MKNK1	1.1496	0.07213	0.999935
ILMN_2166831	RPS4X	-1.19349	0.07216	0.999935
ILMN_1753279	HNRNPA0	-1.13435	0.07217	0.999935
ILMN_3241725	GOLGA8IP	1.11666	0.07226	0.999935
ILMN_2392635	ABCF1	-1.11178	0.07234	0.999935
ILMN_3236741	HCG26	1.09428	0.07237	0.999935
ILMN_3274601	RPS2	-1.13699	0.07252	0.999935
ILMN_1666236	HMGA2	-1.05826	0.07256	0.999935
ILMN_2308903	WFDC3	1.03714	0.07259	0.999935
ILMN_1712357	HNRNPK	-1.08779	0.0726	0.999935
ILMN_2317618	TCF19	1.04588	0.07261	0.999935
ILMN_1655608	KLHL18	1.06049	0.07277	0.999935
ILMN_2410929	PAPSS2	1.07223	0.0728	0.999935
ILMN_1780546	OSM	1.12282	0.07289	0.999935
ILMN_1670695	BACH2	-1.06406	0.07294	0.999935
ILMN_1819608	ARRB1	-1.16057	0.07308	0.999935
ILMN_1788017	HSH2D	1.22021	0.0731	0.999935
ILMN_1708934	ADM	1.39468	0.07329	0.999935
ILMN_1678766	DYNLT1	1.18515	0.07332	0.999935
ILMN_1683969	FKBP1A	-1.08649	0.07334	0.999935
ILMN_1748730	CTRC	1.05564	0.07343	0.999935
ILMN_1719649	TMEM63A	-1.13955	0.07346	0.999935
ILMN_1731014	HEMK1	1.06307	0.0736	0.999935
ILMN_1661492	ARRDC1	1.06995	0.07364	0.999935
ILMN_1789809	RPL13AP6	-1.17436	0.07371	0.999935
ILMN_1697469	SRSF6	-1.16598	0.07371	0.999935
ILMN_1701621	SCO2	1.273	0.07377	0.999935
ILMN_1763745	CCNJL	1.10731	0.07378	0.999935
ILMN_1670572	IDO2	1.04151	0.07385	0.999935
ILMN_2381753	G3BP2	-1.13751	0.07388	0.999935
ILMN_1792986	RFC1	-1.04422	0.07411	0.999935
ILMN_1676159	STK26	-1.14456	0.07419	0.999935
ILMN_1693287	POMP	1.07976	0.07422	0.999935
ILMN_2109197	EPB41L3	1.0876	0.07428	0.999935
ILMN_1669940	TMEM38B	1.04366	0.07444	0.999935
ILMN_1734288	DUSP18	1.14071	0.07446	0.999935
ILMN_1724474	CARD16	1.07951	0.07457	0.999935
ILMN_1713756	GLUD1	-1.10603	0.07466	0.999935
ILMN_3235216	IFT20	1.05029	0.07472	0.999935
ILMN_1803357	PPM1N	1.05192	0.07477	0.999935
ILMN_1728230	ZNF30	-1.05481	0.07496	0.999935
ILMN_2325506	BCAS4	-1.21491	0.07547	0.999935
ILMN_1760174	MCCC1	-1.0721	0.07565	0.999935
ILMN_2112755	HSDL1	1.05115	0.07567	0.999935
ILMN_1748093	PAFAH1B3	-1.14539	0.07573	0.999935
ILMN_1741477	SMAD4	-1.10809	0.07579	0.999935
ILMN_1708502	AFF4	-1.06947	0.07582	0.999935
ILMN_1747627	ABCA2	1.09723	0.0759	0.999935
ILMN_1772848	LINC00898	1.04011	0.07606	0.999935
ILMN_2144574	CTBS	1.11378	0.07611	0.999935
ILMN_1708095	PANK2	1.10098	0.07624	0.999935
ILMN_1692785	KLHL21	-1.09558	0.0765	0.999935
ILMN_1813657	PHF20	-1.09049	0.0765	0.999935
ILMN_1773117	BCOR	-1.10641	0.07652	0.999935
ILMN_1688098	TBC1D4	-1.10968	0.07658	0.999935
ILMN_1682449	ZNF518B	-1.08486	0.07658	0.999935
ILMN_2347424	MBOAT2	1.10716	0.07666	0.999935
ILMN_1808196	GSTO1	1.16093	0.0769	0.999935
ILMN_1689162	ACTR8	-1.04533	0.07691	0.999935
ILMN_1778064	FICD	1.11411	0.077	0.999935
ILMN_1745148	ZNFX1	1.1718	0.077	0.999935
ILMN_1705153	NEFH	-1.04855	0.07709	0.999935
ILMN_3309128	MIR638	1.06242	0.07716	0.999935
ILMN_1751147	SENP3	-1.04671	0.07723	0.999935
ILMN_2266962	GYPE	-1.04304	0.07724	0.999935
ILMN_1729611	REEP4	1.06519	0.07726	0.999935
ILMN_2350315	ST3GAL3	1.03189	0.07741	0.999935
ILMN_1777129	CENPT	1.1218	0.07746	0.999935
ILMN_1734198	RNGTT	-1.12809	0.07759	0.999935
ILMN_2409318	RCCD1	-1.04502	0.0776	0.999935
ILMN_1677534	SCAP	-1.1331	0.07766	0.999935
ILMN_1682368	LRWD1	1.09636	0.07769	0.999935
ILMN_1722309	ENDOG	-1.06237	0.07776	0.999935
ILMN_1796119	ZUFSP	1.05885	0.07781	0.999935
ILMN_2322375	MAFF	1.18645	0.07795	0.999935
ILMN_3215367	PPP4R2	1.05163	0.07801	0.999935
ILMN_1668283	HYAL2	1.05406	0.07811	0.999935
ILMN_1675501	SENP5	1.03847	0.07812	0.999935
ILMN_2307656	AGTRAP	1.2058	0.07816	0.999935
ILMN_1771800	PRKCA	-1.10118	0.0782	0.999935
ILMN_3215715	LAP3	1.09639	0.07821	0.999935
ILMN_1738401	FOXC1	-1.03511	0.07828	0.999935
ILMN_1661194	CLDN14	-1.12273	0.0784	0.999935
ILMN_1693559	DOT1L	1.04847	0.07841	0.999935
ILMN_1682993	NKG7	1.21704	0.0785	0.999935
ILMN_1768719	RDH11	-1.10182	0.07853	0.999935
ILMN_1795181	DDX60	1.10233	0.07861	0.999935
ILMN_2354478	CYFIP2	-1.14273	0.07865	0.999935
ILMN_1679133	SERPINB1	1.17913	0.07868	0.999935
ILMN_1739734	CLTCL1	-1.04683	0.07871	0.999935
ILMN_1664243	USE1	-1.05192	0.07887	0.999935
ILMN_3263601	NSFL1C	-1.04535	0.07888	0.999935
ILMN_2110167	POLR1E	-1.12305	0.07899	0.999935
ILMN_1701854	GNG5	1.11841	0.07903	0.999935
ILMN_3199916	RPS2	-1.12618	0.07907	0.999935
ILMN_1676626	ARID4A	1.05371	0.07917	0.999935
ILMN_1693227	ZC3H7A	-1.11692	0.07929	0.999935
ILMN_1701837	KLHL2	1.09811	0.07937	0.999935
ILMN_1802458	AGTRAP	1.18158	0.07938	0.999935
ILMN_1746864	CYTIP	-1.14985	0.0794	0.999935
ILMN_2060212	TBC1D24	1.04814	0.07954	0.999935
ILMN_2148944	ADCY4	1.10715	0.07956	0.999935
ILMN_1737627	MAPK14	1.05818	0.07975	0.999935
ILMN_1682354	SNORD33	1.14078	0.07977	0.999935
ILMN_3247506	FCGR1C	1.24882	0.07981	0.999935
ILMN_1749641	FBXO3	-1.04372	0.07987	0.999935
ILMN_1702585	SET	-1.04391	0.07988	0.999935
ILMN_2236800	SON	-1.05005	0.07989	0.999935
ILMN_1700428	HLA-DOB	-1.20775	0.0799	0.999935
ILMN_1795811	ASB2	1.05764	0.07991	0.999935
ILMN_1803686	ADA	1.13743	0.08003	0.999935
ILMN_1694752	PARG	-1.04753	0.08004	0.999935
ILMN_1733443	SULT1B1	1.05741	0.08023	0.999935
ILMN_2076640	KHDRBS1	-1.16484	0.08066	0.999935
ILMN_1673207	KLF11	1.06019	0.08071	0.999935
ILMN_1799814	SNRNP40	-1.095	0.08071	0.999935
ILMN_1814726	SCARB2	1.15325	0.08075	0.999935
ILMN_3299365	PPP1R14B	1.1069	0.08087	0.999935
ILMN_1656477	ARSA	1.10553	0.0812	0.999935
ILMN_1743456	ZCCHC14	-1.04998	0.08126	0.999935
ILMN_2245305	ABHD12	1.05521	0.08158	0.999935
ILMN_3217172	RPS2	-1.13878	0.08162	0.999935
ILMN_2257015	AGER	1.04288	0.08177	0.999935
ILMN_1712487	EIF2D	-1.11828	0.08177	0.999935
ILMN_1762718	CMTM4	-1.04521	0.08188	0.999935
ILMN_1758827	RTN4IP1	-1.05551	0.08193	0.999935
ILMN_1767658	RRS1	-1.08571	0.08194	0.999935
ILMN_2129505	CYB561A3	-1.14494	0.08195	0.999935
ILMN_1652277	SECTM1	1.05782	0.08213	0.999935
ILMN_1657395	HMGCR	-1.10827	0.08225	0.999935
ILMN_1780842	RANBP6	-1.04255	0.08229	0.999935
ILMN_1808132	FAS	1.05143	0.08243	0.999935
ILMN_1738229	NDRG3	-1.10906	0.08285	0.999935
ILMN_2126239	SMG5	1.0801	0.08289	0.999935
ILMN_1676062	DIP2C	-1.05882	0.08294	0.999935
ILMN_3242377	NACC2	1.04305	0.08317	0.999935
ILMN_1789702	GBE1	-1.04723	0.0834	0.999935
ILMN_1729509	C1orf43	1.09015	0.08349	0.999935
ILMN_1695414	ASF1B	-1.131	0.08357	0.999935
ILMN_1776487	TADA1	-1.03503	0.08359	0.999935
ILMN_2145396	AKR7A3	-1.08323	0.08378	0.999935
ILMN_3284584	RPL10	-1.18492	0.08379	0.999935
ILMN_2393765	IGLL1	1.44526	0.084	0.999935
ILMN_1651745	TMEM25	1.04677	0.084	0.999935
ILMN_1697864	CXorf38	1.14789	0.08418	0.999935
ILMN_1767168	CAMK4	-1.04423	0.0842	0.999935
ILMN_1786612	PSME2	1.13716	0.08436	0.999935
ILMN_1687247	SPATA20	-1.12943	0.0844	0.999935
ILMN_3307700	SPCS3	1.17042	0.08445	0.999935
ILMN_1770048	DPH5	-1.09374	0.08465	0.999935
ILMN_1839647	LINC00323	-1.04785	0.0848	0.999935
ILMN_1686464	SLCO4C1	1.05989	0.08488	0.999935
ILMN_1676745	ZNF142	-1.08191	0.08514	0.999935
ILMN_1717541	CNTNAP3	-1.05696	0.08525	0.999935
ILMN_1762207	SGSM1	1.05862	0.08532	0.999935
ILMN_1655485	SPRTN	-1.04242	0.08538	0.999935
ILMN_2088172	POLR2B	-1.10522	0.08539	0.999935
ILMN_1758523	ABCA3	1.05565	0.08554	0.999935
ILMN_1844862	NSL1	-1.04853	0.08557	0.999935
ILMN_1702385	LILRA4	1.05037	0.08571	0.999935
ILMN_2096743	TBC1D22A	1.05011	0.08574	0.999935
ILMN_1729748	PEF1	1.05821	0.08579	0.999935
ILMN_1755873	ADGRE3	-1.14212	0.08593	0.999935
ILMN_1810608	PNPT1	1.04755	0.08594	0.999935
ILMN_1813148	TOM1	1.06504	0.08597	0.999935
ILMN_1675048	IGF1R	-1.05057	0.08601	0.999935
ILMN_1800447	PHKB	-1.07537	0.08601	0.999935
ILMN_2061979	H3F3C	1.04311	0.08614	0.999935
ILMN_1767103	C11orf63	-1.04579	0.08616	0.999935
ILMN_1732467	OR2AG1	-1.07434	0.08617	0.999935
ILMN_1746090	STT3A	-1.09713	0.08645	0.999935
ILMN_3249963	PCBP2	-1.05198	0.08653	0.999935
ILMN_2097858	CIPC	-1.07321	0.08659	0.999935
ILMN_1767475	CERK	-1.10039	0.0866	0.999935
ILMN_3281599	RPL3	-1.11449	0.08667	0.999935
ILMN_1680145	SART1	1.05183	0.0867	0.999935
ILMN_1794823	ZNF626	1.05304	0.08674	0.999935
ILMN_1690342	LTA4H	-1.17673	0.08695	0.999935
ILMN_1759475	TAS2R39	-1.03843	0.08741	0.999935
ILMN_2325837	CD3D	-1.16563	0.0875	0.999935
ILMN_1674640	CXCR6	-1.11904	0.0875	0.999935
ILMN_1671104	ZNF592	-1.04454	0.08769	0.999935
ILMN_1741695	COL12A1	-1.04535	0.08778	0.999935
ILMN_1771805	ELK4	-1.03579	0.08795	0.999935
ILMN_1732923	SIPA1L2	1.17924	0.0881	0.999935
ILMN_2319077	FAS	1.07728	0.08813	0.999935
ILMN_1662719	GPBP1L1	-1.07093	0.08814	0.999935
ILMN_1782938	SLC16A10	-1.07524	0.0883	0.999935
ILMN_1772873	CPLX2	-1.04196	0.08833	0.999935
ILMN_1764522	LMBR1	-1.05383	0.08842	0.999935
ILMN_1683146	FTH1	1.13003	0.08843	0.999935
ILMN_1735552	KIF1B	1.14613	0.0885	0.999935
ILMN_1797359	TRIM5	1.05583	0.0885	0.999935
ILMN_1691053	RPS2	-1.20091	0.08855	0.999935
ILMN_1665526	TCEA2	-1.10211	0.08858	0.999935
ILMN_1729272	DIP2A	1.0344	0.08863	0.999935
ILMN_1674440	SH2D3C	1.04201	0.08867	0.999935
ILMN_1793894	ANAPC13	-1.08322	0.08869	0.999935
ILMN_1763695	C9orf24	-1.03144	0.08886	0.999935
ILMN_2184049	COX7B	1.14015	0.08887	0.999935
ILMN_2346831	MGAT2	-1.04824	0.08887	0.999935
ILMN_1810120	SYT7	1.04063	0.08891	0.999935
ILMN_1683450	CDCA5	1.10075	0.08892	0.999935
ILMN_1694589	PAQR8	-1.18253	0.089	0.999935
ILMN_1692261	EPHB1	1.09258	0.08902	0.999935
ILMN_3235853	S1PR1	-1.13861	0.08903	0.999935
ILMN_1691881	IL4R	1.09458	0.08908	0.999935
ILMN_1726928	TCEA3	-1.17598	0.08918	0.999935
ILMN_1741175	RAB11FIP2	-1.05597	0.08924	0.999935
ILMN_1802708	BTN3A1	1.17393	0.08938	0.999935
ILMN_3245616	CWC22	-1.03621	0.0894	0.999935
ILMN_1720285	ESD	-1.11947	0.08944	0.999935
ILMN_1756590	SYS1	-1.07248	0.08946	0.999935
ILMN_1668469	KIAA0922	-1.07862	0.08947	0.999935
ILMN_1695598	RPL18	-1.17243	0.08958	0.999935
ILMN_3251691	POLR3G	1.04526	0.08963	0.999935
ILMN_1775182	GSR	-1.16088	0.08977	0.999935
ILMN_2383150	MCHR2	1.05381	0.08979	0.999935
ILMN_1813766	RCL1	-1.04985	0.08995	0.999935
ILMN_1681972	TMEM69	-1.0711	0.09013	0.999935
ILMN_1784709	GNPDA1	-1.09386	0.09014	0.999935
ILMN_2253017	LGMN	1.03366	0.09014	0.999935
ILMN_2348905	CTLA4	-1.0365	0.09016	0.999935
ILMN_1746720	TTC39C	-1.10855	0.09017	0.999935
ILMN_2218780	PDP1	1.0373	0.09018	0.999935
ILMN_1775703	TRAPPC6A	-1.18228	0.09022	0.999935
ILMN_1688246	LOC642852	-1.05093	0.09023	0.999935
ILMN_1776723	PHF11	1.16562	0.0904	0.999935
ILMN_1791826	RAB25	-1.03567	0.09055	0.999935
ILMN_1721325	CERK	1.04317	0.09058	0.999935
ILMN_1715508	NNMT	-1.04336	0.09064	0.999935
ILMN_1749776	LINC01347	1.03739	0.09078	0.999935
ILMN_3243514	PP12613	-1.03482	0.09079	0.999935
ILMN_1783815	COG7	-1.04909	0.09088	0.999935
ILMN_1740171	DUSP11	-1.07528	0.09088	0.999935
ILMN_2052163	YIPF1	1.13194	0.09089	0.999935
ILMN_1715131	CCR7	-1.38546	0.09098	0.999935
ILMN_1654586	RASA3	-1.079	0.09116	0.999935
ILMN_1655137	ZCCHC11	-1.07962	0.09117	0.999935
ILMN_2387919	PRKAG2	1.0702	0.09123	0.999935
ILMN_1751368	HNRNPD	-1.20737	0.09131	0.999935
ILMN_1656293	GOSR2	1.05949	0.09135	0.999935
ILMN_2236655	HM13	1.09612	0.0914	0.999935
ILMN_3199772	ANKRD49	1.07209	0.09141	0.999935
ILMN_3229046	PATL2	1.04804	0.09155	0.999935
ILMN_1736353	PSMC1	-1.08165	0.09159	0.999935
ILMN_3268028	BMS1	-1.08541	0.0916	0.999935
ILMN_3240222	SGK223	-1.19369	0.09168	0.999935
ILMN_2336109	L3MBTL2	-1.05539	0.09177	0.999935
ILMN_1678522	RPS26	1.50987	0.09196	0.999935
ILMN_1769092	EVA1B	1.08242	0.09206	0.999935
ILMN_1755364	RALA	-1.11856	0.09209	0.999935
ILMN_3310201	MIR181C	1.04465	0.09217	0.999935
ILMN_1815107	MATR3	-1.12536	0.09221	0.999935
ILMN_1656463	C11orf73	1.03709	0.09226	0.999935
ILMN_1798977	ADGRG3	1.19708	0.09228	0.999935
ILMN_1722502	CCT6A	-1.0977	0.09229	0.999935
ILMN_1704941	PPCDC	1.04623	0.09233	0.999935
ILMN_1813455	SP110	1.20218	0.09235	0.999935
ILMN_1777638	OR2A2	-1.04008	0.09241	0.999935
ILMN_1793033	RBM28	1.04259	0.09249	0.999935
ILMN_1800412	BMP1	1.04009	0.09264	0.999935
ILMN_1715555	DBP	-1.07499	0.09283	0.999935
ILMN_1652735	RFXAP	-1.06144	0.09285	0.999935
ILMN_1753582	RPA2	-1.12384	0.09289	0.999935
ILMN_1790881	HNMT	1.09286	0.09291	0.999935
ILMN_1657497	KIAA0319	-1.03886	0.09298	0.999935
ILMN_2400583	USP9X	-1.03816	0.09304	0.999935
ILMN_2346997	RAB23	-1.0662	0.09318	0.999935
ILMN_1674891	RNF213	1.05673	0.09324	0.999935
ILMN_1730631	C2orf44	-1.07832	0.09326	0.999935
ILMN_1790549	TSPAN3	-1.14079	0.09327	0.999935
ILMN_1671257	DKC1	-1.11894	0.09328	0.999935
ILMN_3240883	SNORA11C	-1.06453	0.09343	0.999935
ILMN_1714159	LUZP1	-1.09159	0.09348	0.999935
ILMN_2065783	EXOC2	-1.0826	0.09352	0.999935
ILMN_1784534	VIMP	-1.04857	0.09385	0.999935
ILMN_1744795	TBL1X	-1.13576	0.09386	0.999935
ILMN_2161357	PNISR	-1.11998	0.09391	0.999935
ILMN_1780699	THAP11	-1.09982	0.094	0.999935
ILMN_1775542	FAIM3	-1.21861	0.09435	0.999935
ILMN_1683273	SNAPC5	1.03654	0.09443	0.999935
ILMN_2379931	PIGO	-1.04436	0.09447	0.999935
ILMN_1709891	RPL10	1.05211	0.09453	0.999935
ILMN_1752665	ELMO3	1.04915	0.09455	0.999935
ILMN_1693145	BUB3	-1.13913	0.09456	0.999935
ILMN_1779177	U2AF1L4	-1.09283	0.09457	0.999935
ILMN_3237986	MMGT1	-1.0534	0.09461	0.999935
ILMN_1705116	SLC22A23	-1.05967	0.09482	0.999935
ILMN_2326713	CD151	1.236	0.09506	0.999935
ILMN_1800420	RNF214	-1.04517	0.09512	0.999935
ILMN_1783469	RMDN1	1.06821	0.09542	0.999935
ILMN_2398926	C17orf58	1.0679	0.09543	0.999935
ILMN_1723536	USP33	1.086	0.09543	0.999935
ILMN_1731666	ZNF641	1.17514	0.09558	0.999935
ILMN_1703288	TMEM259	1.14737	0.09574	0.999935
ILMN_1805812	TOR1A	1.07067	0.09578	0.999935
ILMN_1700419	TMEM208	1.10257	0.09585	0.999935
ILMN_2372922	PPP2R4	1.05048	0.09604	0.999935
ILMN_1661833	ANKRD12	-1.08454	0.09607	0.999935
ILMN_1694980	NAGLU	1.09437	0.0962	0.999935
ILMN_1664016	ARHGEF18	-1.12459	0.0966	0.999935
ILMN_3267476	RPS15A	-1.02935	0.09666	0.999935
ILMN_1720595	MDGA1	-1.05349	0.09669	0.999935
ILMN_1805726	R3HDM2	1.07521	0.09669	0.999935
ILMN_1781516	SUPT16H	-1.15305	0.09673	0.999935
ILMN_2203891	SMAD7	1.04744	0.09675	0.999935
ILMN_1751034	ITPRIPL2	1.18756	0.09679	0.999935
ILMN_1659913	ISG20	1.19316	0.09685	0.999935
ILMN_1813475	HERC2	-1.07377	0.09701	0.999935
ILMN_3242977	LINC01184	-1.03795	0.09702	0.999935
ILMN_1690122	CRKL	-1.14862	0.09708	0.999935
ILMN_1691007	PNPLA3	-1.02929	0.09708	0.999935
ILMN_1683129	CCNL1	1.04544	0.09721	0.999935
ILMN_1709474	ALMS1	-1.04373	0.09724	0.999935
ILMN_1778013	PDPR	1.13197	0.09726	0.999935
ILMN_3192836	RPS2	-1.12209	0.09728	0.999935
ILMN_1714700	TRIB2	-1.15832	0.0973	0.999935
ILMN_3307659	SFT2D2	1.05337	0.09755	0.999935
ILMN_3310336	MIR450A1	-1.05874	0.09763	0.999935
ILMN_1756501	ST6GAL1	-1.19398	0.09763	0.999935
ILMN_1687291	CDNF	-1.04274	0.09766	0.999935
ILMN_3241670	ARIH2OS	1.05478	0.09772	0.999935
ILMN_1725193	IGFBP2	1.04913	0.09774	0.999935
ILMN_1719170	WBSCR27	1.0441	0.09785	0.999935
ILMN_1801928	YWHAZ	-1.16621	0.09785	0.999935
ILMN_1711490	ARHGAP26	1.09341	0.09794	0.999935
ILMN_1751079	TAP1	1.22429	0.09802	0.999935
ILMN_1752798	LINC01347	1.04907	0.09807	0.999935
ILMN_1763875	ABCF1	-1.15678	0.0981	0.999935
ILMN_1753006	TACR2	-1.0316	0.09815	0.999935
ILMN_1680193	PAXIP1	-1.04861	0.09821	0.999935
ILMN_1722522	CCNT2	-1.07247	0.0984	0.999935
ILMN_3275771	FTH1	1.0662	0.09845	0.999935
ILMN_1789775	WDR74	-1.06317	0.09863	0.999935
ILMN_1756131	AATBC	1.10151	0.09865	0.999935
ILMN_2383455	SUOX	1.04435	0.09869	0.999935
ILMN_3215627	LINC00265	1.04538	0.09871	0.999935
ILMN_1703487	LMO4	1.09372	0.09874	0.999935
ILMN_1812403	BCAP31	-1.11311	0.09883	0.999935
ILMN_1687576	EIF4E1B	1.03994	0.09886	0.999935
ILMN_1677868	ADRA2B	-1.05204	0.09901	0.999935
ILMN_1700028	C9orf156	-1.0684	0.09903	0.999935
ILMN_1657612	RPL6	-1.113	0.09906	0.999935
ILMN_1685855	UBN2	1.07671	0.0992	0.999935
ILMN_3244579	HNRNPC	-1.04073	0.09921	0.999935
ILMN_1700074	SNORA62	-1.04689	0.09924	0.999935
ILMN_1722981	TLR5	1.25305	0.09937	0.999935
ILMN_1781816	CHD6	-1.05632	0.09941	0.999935
ILMN_3238618	EGFEM1P	1.06445	0.09941	0.999935
ILMN_1696839	RPS27	-1.17102	0.09942	0.999935
ILMN_3226045	IST1	-1.11117	0.09946	0.999935
ILMN_2128795	LRIG1	-1.07996	0.09948	0.999935
ILMN_1791127	CDH12	-1.04487	0.09955	0.999935
ILMN_1726520	TDP1	-1.11367	0.09959	0.999935
ILMN_1804476	GMPPA	1.10194	0.09974	0.999935
ILMN_2105441	IGJ	1.45001	0.09975	0.999935
ILMN_1724825	PCBP2	-1.15851	0.09976	0.999935
ILMN_1732830	RAP1GAP2	1.05226	0.09984	0.999935
ILMN_3311150	LINC00293	-1.04588	0.0999	0.999935
ILMN_1745798	GTF2F2	-1.0596	0.10004	0.999935
ILMN_2283325	WLS	-1.20632	0.10015	0.999935
ILMN_2123119	MFSD8	1.04633	0.10021	0.999935
ILMN_1662952	ZNF687	1.04642	0.10028	0.999935
ILMN_1760792	KLHL7	-1.04219	0.10034	0.999935
ILMN_2330267	ABCE1	-1.08095	0.1004	0.999935
ILMN_1722158	CASP5	1.1476	0.10044	0.999935
ILMN_1801130	STOML1	1.06491	0.1005	0.999935
ILMN_3297126	TYMP	1.22314	0.1005	0.999935
ILMN_1770531	GOLGA8T	1.04257	0.10056	0.999935
ILMN_1715804	PITPNA	-1.0534	0.10078	0.999935
ILMN_1676128	DNMT3A	-1.04146	0.1009	0.999935
ILMN_1678454	CASP4	1.13581	0.10099	0.999935
ILMN_1745887	FBXO21	-1.08021	0.10099	0.999935
ILMN_1704765	ZSCAN22	1.03999	0.10103	0.999935
ILMN_1724493	LYSMD2	1.1597	0.10114	0.999935
ILMN_1753353	SLBP	-1.12553	0.10116	0.999935
ILMN_2115862	ESPNL	1.03498	0.10117	0.999935
ILMN_1700147	VPREB3	-1.30066	0.10119	0.999935
ILMN_1722811	CDKN1B	-1.13508	0.10125	0.999935
ILMN_1764494	ATP5A1	-1.09294	0.10138	0.999935
ILMN_1679978	WBSCR16	1.04254	0.10141	0.999935
ILMN_1737833	ATN1	-1.04635	0.10151	0.999935
ILMN_1665066	NOA1	-1.07798	0.1017	0.999935
ILMN_1660323	PDXDC1	-1.03794	0.10177	0.999935
ILMN_1805658	LTV1	-1.09214	0.10195	0.999935
ILMN_3226301	RPL23A	-1.03371	0.10199	0.999935
ILMN_2206188	SHROOM4	1.20037	0.10204	0.999935
ILMN_1684341	HAS3	-1.05205	0.10213	0.999935
ILMN_1717781	VPS11	-1.05609	0.10218	0.999935
ILMN_1654068	NUDT1	1.07428	0.10221	0.999935
ILMN_1798619	KCTD17	-1.05382	0.10226	0.999935
ILMN_3238640	RPS27	-1.10846	0.10237	0.999935
ILMN_1812479	ATE1	1.04013	0.10239	0.999935
ILMN_1751753	IDH2	1.11169	0.1024	0.999935
ILMN_1655244	DEXI	-1.06955	0.10241	0.999935
ILMN_1659923	GNAQ	-1.04715	0.10247	0.999935
ILMN_1739199	WASH3P	1.13654	0.10248	0.999935
ILMN_1681760	ZC3H11A	1.05965	0.10248	0.999935
ILMN_1668369	CDC37	-1.10266	0.10252	0.999935
ILMN_1681437	DCXR	-1.15178	0.10254	0.999935
ILMN_3177285	HNRNPR	-1.20084	0.10254	0.999935
ILMN_1788122	GSTA5	1.12151	0.10255	0.999935
ILMN_1765258	HLA-E	1.15977	0.10265	0.999935
ILMN_1797974	AIG1	1.0531	0.10267	0.999935
ILMN_1737074	RPS2	-1.16842	0.10267	0.999935
ILMN_1690907	CCR6	-1.11574	0.10272	0.999935
ILMN_2370336	MS4A4A	1.05718	0.10276	0.999935
ILMN_1812557	CDK5RAP3	1.07272	0.10278	0.999935
ILMN_2216815	MAP7	-1.04597	0.1028	0.999935
ILMN_1695585	RPS26	1.52802	0.1028	0.999935
ILMN_2337928	CXCR5	-1.20089	0.10303	0.999935
ILMN_3191227	DBF4	1.04585	0.10306	0.999935
ILMN_1724406	INO80E	1.06046	0.10306	0.999935
ILMN_1737146	TRAM1	-1.12642	0.10309	0.999935
ILMN_2197846	HADHB	-1.09208	0.10317	0.999935
ILMN_1760858	RAB8A	1.12964	0.10317	0.999935
ILMN_3244963	DCAF8	-1.10283	0.10325	0.999935
ILMN_1665291	NUB1	1.13859	0.10328	0.999935
ILMN_1807825	LY86	-1.17036	0.10338	0.999935
ILMN_1658399	KLRG1	-1.22624	0.10354	0.999935
ILMN_1697377	ANKRD36B	-1.28882	0.10364	0.999935
ILMN_1676406	CTU2	1.03184	0.10372	0.999935
ILMN_1779780	CHTF8	1.0423	0.10373	0.999935
ILMN_1800311	HSF2	-1.05829	0.10388	0.999935
ILMN_1726108	CERS2	-1.0707	0.10389	0.999935
ILMN_1808768	ROCK1	1.06864	0.10392	0.999935
ILMN_1657950	RPS26	1.13242	0.104	0.999935
ILMN_1761850	ATRN	-1.04389	0.10412	0.999935
ILMN_1735415	NUDT16L1	-1.07559	0.10412	0.999935
ILMN_2208495	CERS5	-1.09005	0.10418	0.999935
ILMN_1776173	PSMD7	-1.10156	0.10422	0.999935
ILMN_1767142	ZNF280D	1.05855	0.10422	0.999935
ILMN_1720623	SYTL3	1.13344	0.10427	0.999935
ILMN_1737298	MAT2A	-1.12987	0.10431	0.999935
ILMN_1697880	PLD2	1.04324	0.10432	0.999935
ILMN_1764036	P2RY14	1.04412	0.10438	0.999935
ILMN_1730077	RPUSD2	-1.11447	0.10438	0.999935
ILMN_3275106	RPS2	-1.0818	0.10446	0.999935
ILMN_1691731	PARP14	1.24337	0.10457	0.999935
ILMN_3269369	PLEKHA2	-1.03422	0.10459	0.999935
ILMN_1731048	TLR1	1.1622	0.10467	0.999935
ILMN_1801851	ALPPL2	-1.04019	0.10473	0.999935
ILMN_2118229	NAPEPLD	-1.04177	0.10482	0.999935
ILMN_3299955	RPS26	1.39575	0.1049	0.999935
ILMN_2402629	METTL9	-1.0525	0.10499	0.999935
ILMN_2388605	ACTR2	-1.24593	0.10501	0.999935
ILMN_1786426	IGFLR1	1.19085	0.10514	0.999935
ILMN_3276119	CBX1	-1.04781	0.1053	0.999935
ILMN_1772890	C9orf57	-1.03447	0.10538	0.999935
ILMN_1792168	GALE	1.04402	0.10548	0.999935
ILMN_1752591	LEPROTL1	-1.15289	0.10549	0.999935
ILMN_1759983	DR1	-1.10853	0.1055	0.999935
ILMN_1675866	ARRB2	1.03691	0.10552	0.999935
ILMN_3237755	SSPO	1.03737	0.10557	0.999935
ILMN_3236135	FAM86DP	-1.03617	0.10558	0.999935
ILMN_2181363	UBE3C	-1.10201	0.1056	0.999935
ILMN_1666599	SNORD30	-1.03931	0.10574	0.999935
ILMN_1696375	TTC31	1.05693	0.10581	0.999935
ILMN_1741281	RNF175	-1.06261	0.10586	0.999935
ILMN_2155228	CRLF3	-1.11677	0.10597	0.999935
ILMN_1761996	SRSF5	-1.14106	0.10602	0.999935
ILMN_3250446	ZNF626	1.05093	0.10603	0.999935
ILMN_1689665	NAE1	-1.10396	0.10617	0.999935
ILMN_1684017	GYG2	-1.0399	0.10618	0.999935
ILMN_1715926	RPL32	-1.11547	0.10626	0.999935
ILMN_1681721	OASL	1.11381	0.1063	0.999935
ILMN_2048591	LRRN3	-1.14404	0.10647	0.999935
ILMN_3276822	TMPO	1.03449	0.10653	0.999935
ILMN_3291511	RPS26	1.23089	0.10667	0.999935
ILMN_1704164	ATP13A2	1.06417	0.10679	0.999935
ILMN_1695658	KIF20A	-1.03951	0.10679	0.999935
ILMN_1712298	ANKRD46	-1.06946	0.10684	0.999935
ILMN_2139052	ZKSCAN1	1.06896	0.10691	0.999935
ILMN_1680192	APOBEC3A	1.11371	0.10699	0.999935
ILMN_1743677	HNRNPU	-1.05349	0.10713	0.999935
ILMN_1726589	CD248	-1.11865	0.10716	0.999935
ILMN_1653200	SLC22A17	-1.06487	0.10718	0.999935
ILMN_1805395	LTBP3	-1.11615	0.10722	0.999935
ILMN_1783712	KNOP1	-1.0311	0.10743	0.999935
ILMN_1657204	SAE1	-1.12471	0.10751	0.999935
ILMN_1739942	FAM117B	-1.16848	0.10779	0.999935
ILMN_1739384	USP35	-1.03456	0.10781	0.999935
ILMN_1789535	DHDDS	-1.09153	0.10784	0.999935
ILMN_1805823	BANF2	-1.04074	0.10789	0.999935
ILMN_3307673	CRHR2	-1.04053	0.10789	0.999935
ILMN_1727840	SLC35B1	1.06247	0.10789	0.999935
ILMN_1675391	SLC24A4	1.09982	0.10799	0.999935
ILMN_1781374	TUFT1	1.06353	0.108	0.999935
ILMN_1735038	MARCH3	1.05311	0.10805	0.999935
ILMN_2167426	ASPHD2	1.07383	0.10806	0.999935
ILMN_1750641	SRCAP	1.04672	0.10812	0.999935
ILMN_1774761	CCR2	-1.13115	0.10814	0.999935
ILMN_1772713	BMS1	-1.15365	0.10821	0.999935
ILMN_3239937	NUDT16P1	1.04299	0.10836	0.999935
ILMN_1653687	GALNT9	-1.04022	0.10849	0.999935
ILMN_1766157	MRVI1	1.15129	0.10858	0.999935
ILMN_1781001	SOCS3	1.09099	0.10869	0.999935
ILMN_1659524	NDUFAF4	-1.06392	0.10872	0.999935
ILMN_3248948	LOC100272216	-1.04506	0.10873	0.999935
ILMN_1687884	ZNF2	-1.04127	0.10887	0.999935
ILMN_1786532	CNIH1	-1.07587	0.10898	0.999935
ILMN_1726308	ST13P4	-1.15683	0.10908	0.999935
ILMN_2293692	CREBBP	1.08983	0.10915	0.999935
ILMN_1684168	GSTZ1	-1.03848	0.10923	0.999935
ILMN_1725172	PKLR	-1.03503	0.10931	0.999935
ILMN_3299804	ZNF638	1.05174	0.10931	0.999935
ILMN_2180866	RPS26P11	1.50596	0.10946	0.999935
ILMN_3242405	RMRP	1.05879	0.10958	0.999935
ILMN_1751789	HNMT	1.1121	0.10971	0.999935
ILMN_1652287	NOG	-1.05011	0.10971	0.999935
ILMN_1802397	GNA11	-1.05353	0.10999	0.999935
ILMN_1808374	SNTB2	1.12968	0.11005	0.999935
ILMN_1699537	C9orf135	-1.04431	0.11025	0.999935
ILMN_1712386	MIS18A	-1.05199	0.11035	0.999935
ILMN_1719867	RNF13	1.0572	0.11037	0.999935
ILMN_1748427	ZNF239	-1.04217	0.11039	0.999935
ILMN_2395827	RASGRP4	1.04169	0.11066	0.999935
ILMN_2380740	MTO1	-1.07404	0.11067	0.999935
ILMN_1793616	RNF38	-1.10785	0.11072	0.999935
ILMN_1794095	HTR1E	-1.03633	0.11095	0.999935
ILMN_2224031	CETN3	-1.18176	0.11103	0.999935
ILMN_1716815	CEACAM1	1.2719	0.11127	0.999935
ILMN_2196097	PPP2CA	-1.08381	0.11135	0.999935
ILMN_1799863	AOC2	-1.05583	0.11141	0.999935
ILMN_3207605	NPM1	-1.03955	0.11145	0.999935
ILMN_1746516	RPS25	-1.13108	0.11149	0.999935
ILMN_1792660	CAMSAP2	-1.03436	0.11183	0.999935
ILMN_2204876	FLVCR2	1.06945	0.1119	0.999935
ILMN_1701514	TRAF3IP2	-1.08148	0.11199	0.999935
ILMN_3251482	ALG10B	-1.04378	0.11205	0.999935
ILMN_1714667	FAM209B	1.03472	0.11225	0.999935
ILMN_1678087	MAP3K4	-1.08886	0.11225	0.999935
ILMN_1664931	GTF2E2	-1.07617	0.11241	0.999935
ILMN_2340886	OTOF	1.03812	0.11253	0.999935
ILMN_1775348	KCNH8	-1.04701	0.11255	0.999935
ILMN_1760676	MORF4L1	-1.1492	0.11257	0.999935
ILMN_1723115	CLEC4F	1.08735	0.11258	0.999935
ILMN_1656521	RRP7A	-1.05139	0.11276	0.999935
ILMN_1704672	NABP2	1.06338	0.1128	0.999935
ILMN_1740842	SALL2	-1.04503	0.11285	0.999935
ILMN_1704376	GLDN	1.0519	0.11286	0.999935
ILMN_1671478	CKB	1.11453	0.11287	0.999935
ILMN_2188521	PVRL3	-1.04699	0.11307	0.999935
ILMN_2291152	PPP2R2C	-1.04255	0.11313	0.999935
ILMN_2172588	IKBKB	1.03468	0.11326	0.999935
ILMN_1766560	ANKHD1-EIF4EBP3	1.05372	0.11327	0.999935
ILMN_1784766	MCM3AP	-1.07914	0.1133	0.999935
ILMN_1808078	ADGRG7	-1.04724	0.11344	0.999935
ILMN_2317457	HSD11B1L	-1.046	0.11344	0.999935
ILMN_2058468	BACH2	-1.10943	0.11352	0.999935
ILMN_2384122	ADGRG1	1.26249	0.11364	0.999935
ILMN_1812701	C4orf33	1.11725	0.11381	0.999935
ILMN_1695983	DDX42	-1.08892	0.11383	0.999935
ILMN_1764414	SOS2	1.03705	0.11386	0.999935
ILMN_2176768	SEPHS1	-1.09314	0.11393	0.999935
ILMN_1781752	CLEC16A	-1.05151	0.11397	0.999935
ILMN_1718984	FCGBP	-1.04627	0.11425	0.999935
ILMN_2371724	CEACAM1	1.20442	0.11431	0.999935
ILMN_1712673	SASH1	1.03281	0.11431	0.999935
ILMN_1785198	POLE3	-1.10196	0.11435	0.999935
ILMN_1774272	ESRRA	1.0803	0.1144	0.999935
ILMN_1804743	USP32	1.10345	0.11448	0.999935
ILMN_1724066	PLCB2	1.18028	0.11458	0.999935
ILMN_1697971	TRIM38	1.16784	0.11463	0.999935
ILMN_1782129	ZBED4	-1.04472	0.11474	0.999935
ILMN_1745332	PPP5C	1.04663	0.11475	0.999935
ILMN_1673711	HSP90AB1	-1.23265	0.11488	0.999935
ILMN_1750052	NOP14	-1.09583	0.11507	0.999935
ILMN_2306189	MAGED1	-1.07227	0.1151	0.999935
ILMN_1742824	SPATA13	1.29697	0.1151	0.999935
ILMN_1688865	PPP1R9B	1.04054	0.11523	0.999935
ILMN_1777483	APOOL	1.0431	0.11526	0.999935
ILMN_1732537	DNAAF5	-1.06872	0.11531	0.999935
ILMN_1679217	FAM110B	1.05715	0.11536	0.999935
ILMN_1800638	CELF2	1.11491	0.11537	0.999935
ILMN_1718177	CYP20A1	-1.04491	0.1155	0.999935
ILMN_1670302	HK3	1.2613	0.11552	0.999935
ILMN_2203544	OR2A9P	-1.04998	0.11557	0.999935
ILMN_3240267	LOC728323	1.04189	0.1156	0.999935
ILMN_1727809	STK35	-1.04873	0.11562	0.999935
ILMN_3244390	ASAP1-IT1	1.07635	0.1157	0.999935
ILMN_1657682	GFM1	-1.08658	0.11571	0.999935
ILMN_1774547	MPRIP	-1.08212	0.11574	0.999935
ILMN_1768505	IL13RA1	1.16087	0.11581	0.999935
ILMN_2156172	HK2	1.07372	0.11606	0.999935
ILMN_1773148	MSANTD2	-1.04515	0.11612	0.999935
ILMN_1750800	ACO1	-1.06785	0.11613	0.999935
ILMN_1695588	HNRNPC	-1.10319	0.11616	0.999935
ILMN_2109416	NAPSB	-1.21959	0.11617	0.999935
ILMN_1811378	GTPBP1	1.05184	0.11637	0.999935
ILMN_1669118	FUNDC2	-1.03052	0.11638	0.999935
ILMN_1695491	WDYHV1	1.05615	0.11653	0.999935
ILMN_1729051	MSH6	-1.1031	0.11654	0.999935
ILMN_2166506	XRCC6	-1.11649	0.11667	0.999935
ILMN_1712432	PSMD2	-1.08616	0.11675	0.999935
ILMN_1800512	HMOX1	1.12457	0.11688	0.999935
ILMN_1734184	PLBD2	1.05733	0.11689	0.999935
ILMN_1798288	MOB3C	1.09797	0.11696	0.999935
ILMN_2098616	ANXA2R	-1.14086	0.11698	0.999935
ILMN_1771385	GBP4	1.19756	0.11698	0.999935
ILMN_1793643	MRM1	1.03312	0.11714	0.999935
ILMN_3245000	RPL23A	-1.13448	0.11716	0.999935
ILMN_1777663	TOP2B	-1.16119	0.11721	0.999935
ILMN_1680643	G2E3	1.0514	0.11728	0.999935
ILMN_1681296	ICAM4	1.07133	0.11732	0.999935
ILMN_1742124	CCSER2	-1.06884	0.11738	0.999935
ILMN_2209027	RPS26	1.49092	0.11738	0.999935
ILMN_2174612	CNOT8	-1.09098	0.1174	0.999935
ILMN_1825186	LINC01252	1.0549	0.11741	0.999935
ILMN_2324998	NGDN	-1.09578	0.11775	0.999935
ILMN_1692865	VPS37D	1.04354	0.11792	0.999935
ILMN_2390919	FBLN2	-1.06309	0.11794	0.999935
ILMN_1739256	BAHD1	-1.04465	0.11797	0.999935
ILMN_1798204	IL21R	-1.09674	0.11797	0.999935
ILMN_2215211	ZNF514	-1.08363	0.11803	0.999935
ILMN_2271379	SDCCAG3	-1.0446	0.11811	0.999935
ILMN_1709044	TGIF2	-1.07614	0.11813	0.999935
ILMN_1690278	DLEC1	-1.03914	0.11817	0.999935
ILMN_2279961	LAMP2	-1.12994	0.11822	0.999935
ILMN_1702383	CNGB1	-1.07632	0.11833	0.999935
ILMN_1690695	PEX11A	1.0402	0.11835	0.999935
ILMN_1741572	AKAP8	-1.06743	0.11839	0.999935
ILMN_1774930	CDC14A	-1.05067	0.11851	0.999935
ILMN_2400292	MAPK9	-1.0546	0.11859	0.999935
ILMN_1711157	NOTCH4	1.03766	0.11864	0.999935
ILMN_1669394	EI24	-1.06639	0.11865	0.999935
ILMN_1715603	IL23A	-1.06752	0.11872	0.999935
ILMN_1705390	KLHL22	-1.13353	0.11876	0.999935
ILMN_1738866	DEXI	-1.08278	0.11885	0.999935
ILMN_1775269	EID1	-1.0332	0.11888	0.999935
ILMN_1735735	KATNB1	1.06893	0.11897	0.999935
ILMN_3251155	PCBP2	-1.09403	0.11923	0.999935
ILMN_1725346	SNAPC1	1.03939	0.11924	0.999935
ILMN_1662417	LRPPRC	-1.06509	0.11935	0.999935
ILMN_1758613	RAPGEFL1	1.05252	0.11935	0.999935
ILMN_1685413	ALG8	-1.06338	0.11936	0.999935
ILMN_2055165	MRFAP1	-1.14781	0.11936	0.999935
ILMN_1732296	ID3	-1.13851	0.11937	0.999935
ILMN_1752988	AKIP1	-1.09847	0.1194	0.999935
ILMN_1689700	ARID5A	1.03276	0.1194	0.999935
ILMN_2365248	HVCN1	-1.09648	0.11952	0.999935
ILMN_1718807	SMC3	-1.1192	0.11956	0.999935
ILMN_1910334	KCNJ2-AS1	1.04549	0.11967	0.999935
ILMN_1752592	HLA-DRB4	-1.42404	0.11967	0.999935
ILMN_1676789	WDR33	-1.0478	0.11978	0.999935
ILMN_1757872	SGK223	-1.12993	0.11983	0.999935
ILMN_1790692	GNLY	1.34143	0.11993	0.999935
ILMN_1706583	DLAT	-1.04737	0.12004	0.999935
ILMN_1758941	REEP5	-1.10395	0.12014	0.999935
ILMN_2363634	ADHFE1	1.04859	0.12017	0.999935
ILMN_1693438	FBXL12	1.05398	0.12021	0.999935
ILMN_1684789	CCDC101	-1.11478	0.12027	0.999935
ILMN_1655167	ZNF502	-1.03471	0.12037	0.999935
ILMN_2394571	FBXW11	-1.08707	0.12043	0.999935
ILMN_1754076	CACNA2D3	-1.09455	0.12044	0.999935
ILMN_1672307	BMX	1.04094	0.12053	0.999935
ILMN_2290068	VAV3	1.03987	0.12061	0.999935
ILMN_1700733	FAM214A	-1.07798	0.12075	0.999935
ILMN_2310703	RPS26	1.49279	0.12077	0.999935
ILMN_1803464	PHTF1	1.05999	0.12081	0.999935
ILMN_1737862	PSMB4	-1.06014	0.12081	0.999935
ILMN_1804679	KAT8	-1.09126	0.12088	0.999935
ILMN_1748890	GPR176	1.04234	0.12089	0.999935
ILMN_1655046	NUTF2	-1.06861	0.12097	0.999935
ILMN_1690179	CRYM	1.0395	0.12102	0.999935
ILMN_1672443	QDPR	-1.07374	0.12108	0.999935
ILMN_2082593	KIR3DL3	1.08132	0.12112	0.999935
ILMN_3180989	DSTYK	-1.04037	0.12121	0.999935
ILMN_1679809	GSTP1	-1.09527	0.1213	0.999935
ILMN_2319996	RPL3	-1.07166	0.12139	0.999935
ILMN_1733931	PDCD6	-1.09208	0.12146	0.999935
ILMN_2055781	KLRF1	1.28682	0.12163	0.999935
ILMN_1668634	FBXW7	1.21489	0.12177	0.999935
ILMN_1723480	BST2	1.18021	0.12194	0.999935
ILMN_3246556	RSU1P2	-1.04461	0.12202	0.999935
ILMN_1681644	BIRC3	1.12572	0.1221	0.999935
ILMN_2181060	CKAP2	-1.04223	0.1221	0.999935
ILMN_1700232	FBXO30	-1.05584	0.12213	0.999935
ILMN_1692116	ZBTB8OS	1.04135	0.12234	0.999935
ILMN_1694888	TAF2	-1.06071	0.12248	0.999935
ILMN_1752303	YY1AP1	-1.12736	0.12253	0.999935
ILMN_1767362	ADAMTS6	-1.03986	0.12258	0.999935
ILMN_1770412	AHCYL1	-1.07251	0.12278	0.999935
ILMN_2353033	FUBP3	-1.09842	0.12279	0.999935
ILMN_1682259	CLEC4C	1.06374	0.1228	0.999935
ILMN_1782487	GBP1	1.1445	0.1228	0.999935
ILMN_2134538	FTH1	1.17688	0.12292	0.999935
ILMN_1800573	RPS21	1.12065	0.12299	0.999935
ILMN_1671237	GNGT2	1.08181	0.12304	0.999935
ILMN_3202591	GLTSCR2	-1.14701	0.12316	0.999935
ILMN_3234837	PKDCC	-1.04317	0.12317	0.999935
ILMN_1778831	NTSR1	1.03479	0.12325	0.999935
ILMN_1757847	C11orf68	1.09194	0.12335	0.999935
ILMN_2339825	YME1L1	-1.07278	0.12337	0.999935
ILMN_1703791	ANXA7	-1.12987	0.12344	0.999935
ILMN_1707084	UBE2D4	1.08394	0.12347	0.999935
ILMN_1717154	AQR	-1.0681	0.12358	0.999935
ILMN_1825660	CCDC15	-1.04126	0.1237	0.999935
ILMN_1794468	QPCTL	1.03415	0.12377	0.999935
ILMN_1666192	DCTN5	-1.07017	0.1238	0.999935
ILMN_1787081	TADA2A	-1.0359	0.12384	0.999935
ILMN_1689774	MRFAP1L1	-1.12069	0.124	0.999935
ILMN_1711573	CD96	-1.12307	0.12407	0.999935
ILMN_3237850	C5orf51	-1.09283	0.12408	0.999935
ILMN_1681945	ITGAD	1.04182	0.12412	0.999935
ILMN_1807136	CROCCP2	1.15703	0.12422	0.999935
ILMN_2072178	ECHDC3	1.09098	0.12444	0.999935
ILMN_2242937	ARSB	1.08866	0.12459	0.999935
ILMN_1667371	SLA	1.14207	0.12462	0.999935
ILMN_1746492	IFT27	1.04919	0.12463	0.999935
ILMN_1654212	DOK7	1.03327	0.12464	0.999935
ILMN_1673966	POLR3F	-1.06985	0.12466	0.999935
ILMN_1811579	HOMER3	1.08025	0.1247	0.999935
ILMN_1704537	PHGDH	-1.13956	0.1247	0.999935
ILMN_1720270	CDR2	-1.14844	0.1248	0.999935
ILMN_1777261	FAM3C	-1.03858	0.12483	0.999935
ILMN_1806867	PPM1G	-1.13067	0.1249	0.999935
ILMN_1767747	HDAC2	-1.10227	0.12495	0.999935
ILMN_1810930	C6orf223	-1.04597	0.12503	0.999935
ILMN_2315979	LBH	-1.13364	0.12506	0.999935
ILMN_3208056	RPL23A	-1.14109	0.12508	0.999935
ILMN_1761793	APOL1	1.06693	0.1251	0.999935
ILMN_3282768	PPP1R14B	1.07713	0.12517	0.999935
ILMN_1721605	SMYD2	-1.05798	0.12524	0.999935
ILMN_2072296	CKS2	1.13634	0.12528	0.999935
ILMN_1757361	NCF4	1.12839	0.12532	0.999935
ILMN_3249006	SETD8	1.06087	0.12559	0.999935
ILMN_1814985	PDLIM7	1.08707	0.12563	0.999935
ILMN_1783695	EPRS	-1.12075	0.12568	0.999935
ILMN_2312296	PCBP2	-1.09584	0.12574	0.999935
ILMN_1705433	CBLL1	-1.0339	0.12578	0.999935
ILMN_1764500	BRK1	-1.11512	0.12587	0.999935
ILMN_2293758	AKAP11	-1.09618	0.12603	0.999935
ILMN_1797155	C17orf75	1.05964	0.12604	0.999935
ILMN_1792389	RNF165	1.15382	0.12622	0.999935
ILMN_3244457	EHBP1L1	1.11396	0.12631	0.999935
ILMN_1917290	LAMP2	-1.04644	0.12634	0.999935
ILMN_2413278	RPL13	-1.17129	0.12652	0.999935
ILMN_1779448	EFHD1	-1.037	0.12655	0.999935
ILMN_1748915	S100A12	1.32586	0.12661	0.999935
ILMN_1811330	FAM134B	-1.05561	0.12662	0.999935
ILMN_2276397	RASGRP2	1.03196	0.12663	0.999935
ILMN_1769118	SEPT9	-1.10068	0.12683	0.999935
ILMN_1681670	SLC25A4	1.04252	0.12689	0.999935
ILMN_1711516	ATP6V1A	-1.16689	0.12735	0.999935
ILMN_1680130	DYM	-1.06114	0.12735	0.999935
ILMN_1764826	TFE3	1.07379	0.1275	0.999935
ILMN_2166972	BBS12	-1.04536	0.12755	0.999935
ILMN_1774901	GDPD3	1.13473	0.12762	0.999935
ILMN_1739257	EIF3E	-1.10651	0.1277	0.999935
ILMN_1708787	ZNF627	-1.03416	0.12771	0.999935
ILMN_2066124	AFG3L2	-1.09779	0.12774	0.999935
ILMN_2380946	EIF4G2	-1.0861	0.12779	0.999935
ILMN_2367671	LIMK2	1.0482	0.12788	0.999935
ILMN_2088437	CX3CR1	1.21415	0.12801	0.999935
ILMN_3241240	GOLGA2P10	-1.0384	0.12807	0.999935
ILMN_1734276	PMEPA1	-1.07472	0.12826	0.999935
ILMN_2128639	PROSER2	-1.04062	0.12827	0.999935
ILMN_1796113	BCDIN3D	-1.0864	0.12832	0.999935
ILMN_1723414	HACL1	-1.07938	0.12845	0.999935
ILMN_1675617	NT5M	1.1372	0.12848	0.999935
ILMN_1748844	CNKSR3	-1.03469	0.1285	0.999935
ILMN_1800739	SPINT2	-1.12542	0.12867	0.999935
ILMN_1791006	AHI1	-1.0537	0.12868	0.999935
ILMN_2365091	FCAR	1.03674	0.1287	0.999935
ILMN_1732534	CHMP5	1.14853	0.12887	0.999935
ILMN_2328029	EXT2	-1.04543	0.12895	0.999935
ILMN_1690761	SURF4	-1.0673	0.12896	0.999935
ILMN_1697919	WHSC1L1	-1.05491	0.12913	0.999935
ILMN_1671482	GALM	1.18139	0.12923	0.999935
ILMN_3209193	RPS26	1.47188	0.12926	0.999935
ILMN_2369018	EVI2A	1.16022	0.12929	0.999935
ILMN_1751330	RBCK1	1.13456	0.12945	0.999935
ILMN_1778599	SP140	1.12266	0.1296	0.999935
ILMN_2351298	WIPF1	1.16586	0.12963	0.999935
ILMN_1801348	GOT2	-1.09134	0.12984	0.999935
ILMN_1781580	BRI3	1.1712	0.12986	0.999935
ILMN_3235928	CYTIP	-1.08115	0.12991	0.999935
ILMN_1770127	DNAJA2	-1.08625	0.1301	0.999935
ILMN_3240420	USP18	1.11229	0.13017	0.999935
ILMN_1811468	IRX3	1.06505	0.13037	0.999935
ILMN_1763460	NHP2L1	-1.11069	0.13043	0.999935
ILMN_1753426	KIAA0556	1.08973	0.13051	0.999935
ILMN_1801119	BCL2	-1.10376	0.13068	0.999935
ILMN_1770410	LOC554223	1.03723	0.13069	0.999935
ILMN_2384496	ST6GAL1	-1.04739	0.13075	0.999935
ILMN_1784256	HDGFRP3	-1.03768	0.13077	0.999935
ILMN_2409078	SNHG10	-1.07675	0.13082	0.999935
ILMN_2350823	KCNIP3	-1.07715	0.13088	0.999935
ILMN_1779835	ARL6IP4	1.03383	0.1309	0.999935
ILMN_1681301	AIM2	1.27472	0.13091	0.999935
ILMN_1801091	CERKL	-1.03864	0.13096	0.999935
ILMN_3182171	FGGY	1.04405	0.13107	0.999935
ILMN_1760714	RPS3	-1.12808	0.13107	0.999935
ILMN_1695413	ZNF429	1.05507	0.13114	0.999935
ILMN_1750636	RPS26	1.52029	0.1312	0.999935
ILMN_1745385	HNRNPM	-1.17388	0.13127	0.999935
ILMN_1766264	PI16	1.05802	0.13131	0.999935
ILMN_2100693	MAP2K4	1.08475	0.13139	0.999935
ILMN_1736127	FAM131B	-1.03489	0.13143	0.999935
ILMN_1671791	PCK2	1.04857	0.13143	0.999935
ILMN_2396672	ABLIM1	-1.10708	0.13148	0.999935
ILMN_1653601	TLK2	1.03389	0.13152	0.999935
ILMN_2106902	FOXN3	-1.11794	0.13157	0.999935
ILMN_1754865	PABPC4	-1.08728	0.13162	0.999935
ILMN_1768449	PRPSAP1	-1.0581	0.13165	0.999935
ILMN_1705515	UPF3A	-1.07728	0.13169	0.999935
ILMN_1674160	BIN1	-1.1368	0.13177	0.999935
ILMN_1752837	ARL8B	-1.07704	0.13189	0.999935
ILMN_1696151	MON1A	1.03715	0.13238	0.999935
ILMN_1737561	N4BP2L2	1.15079	0.13238	0.999935
ILMN_1661917	RPL10	-1.09092	0.13244	0.999935
ILMN_1664068	ERGIC1	1.16897	0.13248	0.999935
ILMN_1689828	DMPK	1.03789	0.13249	0.999935
ILMN_1742577	GTPBP4	-1.10336	0.1325	0.999935
ILMN_1717337	MARCH7	-1.10731	0.13255	0.999935
ILMN_1801905	ATG4D	1.06348	0.13268	0.999935
ILMN_2219131	RPS15	1.04124	0.13268	0.999935
ILMN_2064917	AGGF1	-1.06004	0.13276	0.999935
ILMN_2392043	SPI1	1.2432	0.13282	0.999935
ILMN_2223805	CEP41	-1.03987	0.13283	0.999935
ILMN_2157075	LRCH4	-1.139	0.13288	0.999935
ILMN_1797895	FFAR2	1.33363	0.13322	0.999935
ILMN_1785424	ABLIM1	-1.19103	0.13331	0.999935
ILMN_1673980	CCER2	-1.02959	0.13331	0.999935
ILMN_2247664	SON	-1.10136	0.13331	0.999935
ILMN_1656045	CELF6	1.05196	0.13342	0.999935
ILMN_1812327	RNF19A	1.08361	0.13344	0.999935
ILMN_1709635	SLC38A11	-1.04076	0.13353	0.999935
ILMN_1668834	RSF1	1.04309	0.13354	0.999935
ILMN_1765825	DCAF11	1.10208	0.13357	0.999935
ILMN_1792528	RPS25	-1.11234	0.13361	0.999935
ILMN_3211488	NSA2	1.05815	0.13377	0.999935
ILMN_1712075	SYNM	-1.07831	0.13382	0.999935
ILMN_2287888	PSMC4	-1.04915	0.13384	0.999935
ILMN_1786242	RPL14	-1.133	0.13391	0.999935
ILMN_2361185	PHF20L1	1.04237	0.13396	0.999935
ILMN_1680757	LRRC26	1.0568	0.13414	0.999935
ILMN_3248773	SNHG15	1.07697	0.13418	0.999935
ILMN_1762639	MED11	1.03371	0.13429	0.999935
ILMN_1711928	ACSF2	1.05447	0.13431	0.999935
ILMN_1681741	COA6	1.05023	0.13466	0.999935
ILMN_1742601	CR1	1.04591	0.1347	0.999935
ILMN_1686906	TP53INP2	-1.08744	0.13476	0.999935
ILMN_2347234	PRMT1	-1.09362	0.13484	0.999935
ILMN_1745697	MGRN1	1.20719	0.13488	0.999935
ILMN_1737015	RPL39	1.13855	0.1349	0.999935
ILMN_1657145	MEOX1	-1.03518	0.13494	0.999935
ILMN_3261747	TLK2	1.03432	0.13498	0.999935
ILMN_1754860	MRPS12	-1.03479	0.13509	0.999935
ILMN_1785095	ATP6V0E2	-1.19273	0.13517	0.999935
ILMN_1659437	TXNDC17	1.11413	0.13535	0.999935
ILMN_2222750	RPL23AP7	-1.14973	0.13545	0.999935
ILMN_1729175	FBXO3	-1.03245	0.13553	0.999935
ILMN_2256295	GNLY	1.30494	0.13571	0.999935
ILMN_1722426	OR7D2	1.0245	0.13578	0.999935
ILMN_3307719	ZNF490	1.04387	0.13583	0.999935
ILMN_1700432	ITPKB	-1.05755	0.13585	0.999935
ILMN_1727938	ZNF764	1.02914	0.1359	0.999935
ILMN_3260715	CRTC3	-1.11656	0.13606	0.999935
ILMN_1758529	P2RX1	1.14857	0.13635	0.999935
ILMN_1683660	EIF3H	-1.09541	0.13638	0.999935
ILMN_1769207	KCTD7	1.0725	0.13646	0.999935
ILMN_1728074	PHAX	-1.04831	0.13655	0.999935
ILMN_2151541	DNAJC10	-1.07277	0.1367	0.999935
ILMN_2154322	SEMA3E	1.20662	0.13674	0.999935
ILMN_1659952	MTMR2	-1.03409	0.13681	0.999935
ILMN_2127379	ST6GALNAC3	1.03472	0.13684	0.999935
ILMN_1683498	RPL7A	-1.05512	0.13725	0.999935
ILMN_3280842	KRT8	1.06174	0.13733	0.999935
ILMN_1740900	BMP4	-1.03904	0.13752	0.999935
ILMN_2292178	CLEC12A	1.33517	0.13761	0.999935
ILMN_1768721	DPPA4	1.03628	0.13772	0.999935
ILMN_1686748	TMEM9	-1.07518	0.13773	0.999935
ILMN_2357419	LILRA5	1.24871	0.13775	0.999935
ILMN_2225348	ZNF805	1.04382	0.13776	0.999935
ILMN_2038775	TUBB2A	1.39375	0.13807	0.999935
ILMN_2310968	RUFY1	-1.11092	0.13832	0.999935
ILMN_3240082	LINC00115	1.03884	0.13836	0.999935
ILMN_1794951	SLC39A5	1.03557	0.13841	0.999935
ILMN_1676099	SPON2	1.08719	0.13844	0.999935
ILMN_1675479	ZNF646	1.05691	0.13848	0.999935
ILMN_1809433	XBP1	1.13287	0.13853	0.999935
ILMN_2415786	CD96	-1.21291	0.1386	0.999935
ILMN_2101920	HNRNPH1	-1.10559	0.13867	0.999935
ILMN_1822333	CD28	-1.0468	0.13875	0.999935
ILMN_3235176	TRABD2A	-1.19105	0.13876	0.999935
ILMN_1721704	FNTA	-1.09718	0.13884	0.999935
ILMN_1751395	KRI1	1.03371	0.13896	0.999935
ILMN_1887617	ILDR2	1.03839	0.13897	0.999935
ILMN_2311796	TES	-1.05176	0.13901	0.999935
ILMN_1672591	SCN9A	-1.02971	0.13902	0.999935
ILMN_1709937	KCNN4	-1.05104	0.13912	0.999935
ILMN_1677452	REXO4	-1.14079	0.1392	0.999935
ILMN_2174045	RNF126P1	1.032	0.13922	0.999935
ILMN_1725808	GABRG3	-1.02584	0.13923	0.999935
ILMN_1704730	CD93	-1.20429	0.13937	0.999935
ILMN_1732705	HCFC1	-1.10761	0.13972	0.999935
ILMN_3280847	AK2	1.0932	0.13978	0.999935
ILMN_1654268	HMGB2	1.14005	0.1398	0.999935
ILMN_1749362	CD28	-1.07387	0.13984	0.999935
ILMN_1682501	CNOT1	1.02913	0.13987	0.999935
ILMN_1703949	KPNB1	1.15789	0.13988	0.999935
ILMN_3305378	DTWD2	1.04053	0.13992	0.999935
ILMN_1731984	HMGN3	1.02763	0.13993	0.999935
ILMN_1734316	YME1L1	-1.06316	0.14002	0.999935
ILMN_1761733	HLA-DMB	-1.14383	0.14007	0.999935
ILMN_1749081	AUTS2	-1.10226	0.14011	0.999935
ILMN_1693207	KIR2DL4	1.09113	0.14011	0.999935
ILMN_2075067	DIO3	-1.04049	0.14016	0.999935
ILMN_1801852	SEC61B	1.08681	0.14017	0.999935
ILMN_3240541	EML2	1.06039	0.14022	0.999935
ILMN_1806634	NNT	-1.06152	0.14025	0.999935
ILMN_1778964	CLIC5	-1.04299	0.14035	0.999935
ILMN_1652082	ELF4	1.0947	0.1404	0.999935
ILMN_1718925	SYNE3	1.03599	0.1404	0.999935
ILMN_1811775	CCDC124	1.06638	0.14042	0.999935
ILMN_1731107	CCDC92	-1.10798	0.14046	0.999935
ILMN_2404625	LAT	-1.12567	0.14046	0.999935
ILMN_1688515	ZNF195	-1.03977	0.1405	0.999935
ILMN_1690638	RPS3A	-1.02581	0.14053	0.999935
ILMN_1727479	TPRG1L	-1.10958	0.14053	0.999935
ILMN_1723874	MRPS6	-1.11894	0.14054	0.999935
ILMN_2044832	NOP56	-1.06696	0.14063	0.999935
ILMN_1745076	CLINT1	-1.09586	0.14079	0.999935
ILMN_1744621	DNHD1	1.03741	0.14082	0.999935
ILMN_3236898	PPP1R27	1.03564	0.14101	0.999935
ILMN_1685095	BLOC1S4	-1.08727	0.14105	0.999935
ILMN_2140999	ZFYVE16	-1.06426	0.14123	0.999935
ILMN_1796900	NUDCD3	-1.05758	0.1413	0.999935
ILMN_2279339	WTAP	-1.09701	0.14132	0.999935
ILMN_1695276	MAPRE2	-1.06846	0.14148	0.999935
ILMN_1680091	POP7	1.06857	0.1415	0.999935
ILMN_2092756	TMEM109	-1.08181	0.1415	0.999935
ILMN_1717063	FBXO9	1.0667	0.1416	0.999935
ILMN_1758213	GPAM	-1.02841	0.14174	0.999935
ILMN_1691334	NME8	1.06515	0.14178	0.999935
ILMN_2160819	RPS27	-1.09203	0.14181	0.999935
ILMN_1726981	VEGFB	-1.14486	0.14183	0.999935
ILMN_1663631	BANP	-1.11887	0.14186	0.999935
ILMN_1732216	NARS	-1.11383	0.14189	0.999935
ILMN_3244461	LRRC16A	-1.02995	0.14194	0.999935
ILMN_1763637	KIAA0226	1.04636	0.14195	0.999935
ILMN_1804419	LRMP	1.09822	0.14203	0.999935
ILMN_1763080	QARS	-1.10452	0.14217	0.999935
ILMN_1723626	APBA2	-1.03694	0.14218	0.999935
ILMN_1714759	CNIH4	1.153	0.14219	0.999935
ILMN_1746196	ABCC9	-1.03714	0.1424	0.999935
ILMN_1677559	CELA3A	-1.03381	0.14246	0.999935
ILMN_1766159	MIER2	1.04713	0.1425	0.999935
ILMN_1669696	ZNF792	-1.06641	0.14251	0.999935
ILMN_1741577	CNR2	1.03842	0.14255	0.999935
ILMN_1797021	TMEM86A	-1.0319	0.14257	0.999935
ILMN_2150258	ZFP36L2	-1.08636	0.14257	0.999935
ILMN_1719906	HADH	-1.08439	0.14261	0.999935
ILMN_2398159	DKK3	-1.0371	0.14263	0.999935
ILMN_2252295	ELF2	1.07093	0.14279	0.999935
ILMN_2339655	MAPK7	1.0317	0.14286	0.999935
ILMN_1809086	XRN1	1.11095	0.14292	0.999935
ILMN_2280548	FYB	1.05873	0.14295	0.999935
ILMN_1660552	BMP5	-1.03055	0.143	0.999935
ILMN_1775822	PDGFB	-1.03511	0.143	0.999935
ILMN_1723978	LGALS1	1.13906	0.14304	0.999935
ILMN_1672717	TMEM254	-1.05259	0.14305	0.999935
ILMN_1662174	ORMDL3	-1.12258	0.14318	0.999935
ILMN_2360047	MAGEA11	1.03813	0.14324	0.999935
ILMN_1754332	SNORD14C	1.06325	0.14327	0.999935
ILMN_1731476	ARNTL	1.03113	0.1434	0.999935
ILMN_2329679	TPST2	1.1069	0.14361	0.999935
ILMN_1785768	PDE4A	1.03885	0.14366	0.999935
ILMN_1667050	PRPS1	-1.09569	0.14366	0.999935
ILMN_1754738	AP1M1	-1.12683	0.14369	0.999935
ILMN_2345837	CLTA	-1.06513	0.14392	0.999935
ILMN_1654939	TMED2	-1.10871	0.14393	0.999935
ILMN_1684040	THEMIS	-1.14717	0.14404	0.999935
ILMN_1717934	SYT11	1.13903	0.14409	0.999935
ILMN_1699496	PHF21A	1.10248	0.1441	0.999935
ILMN_1752793	SAP18	-1.05516	0.14427	0.999935
ILMN_1743104	RBM4B	-1.06429	0.14437	0.999935
ILMN_2356559	WTAP	-1.03184	0.14442	0.999935
ILMN_3280952	RPS4X	-1.07066	0.1445	0.999935
ILMN_1773741	GOLGA5	-1.06325	0.14462	0.999935
ILMN_2057981	ZC2HC1A	-1.05543	0.14462	0.999935
ILMN_1744395	ZNF841	1.03921	0.14462	0.999935
ILMN_2412549	GAR1	-1.10261	0.14467	0.999935
ILMN_1771949	TAF4B	-1.04308	0.14467	0.999935
ILMN_1812552	ACER3	1.08669	0.14469	0.999935
ILMN_2223380	PPWD1	-1.09252	0.1447	0.999935
ILMN_2350574	MYADM	-1.18328	0.14471	0.999935
ILMN_1652931	CLDN25	-1.03452	0.1449	0.999935
ILMN_1698487	SDHD	-1.07193	0.1449	0.999935
ILMN_2289849	FCGR2A	1.2112	0.14502	0.999935
ILMN_1741736	DDX28	-1.0772	0.14503	0.999935
ILMN_1812559	SLC7A6	-1.1026	0.14508	0.999935
ILMN_2333219	ACHE	-1.04894	0.14512	0.999935
ILMN_1737604	FGGY	-1.05962	0.1452	0.999935
ILMN_1726647	RPS26	1.45752	0.14523	0.999935
ILMN_3239181	ITPRIP	1.15287	0.14526	0.999935
ILMN_1815639	GIGYF1	1.04952	0.14537	0.999935
ILMN_1768510	MAN2B2	-1.07824	0.14542	0.999935
ILMN_3185709	IP6K2	1.04127	0.14551	0.999935
ILMN_1785268	CD58	1.08447	0.14552	0.999935
ILMN_1708906	CNOT11	-1.1207	0.14553	0.999935
ILMN_1773567	LAMA5	-1.05342	0.14566	0.999935
ILMN_1790819	MEMO1	-1.06736	0.14572	0.999935
ILMN_1677200	CYFIP2	-1.09313	0.14573	0.999935
ILMN_1656042	KIAA0319L	1.1221	0.14582	0.999935
ILMN_3207060	RPL4	-1.07363	0.14584	0.999935
ILMN_1763365	FAM103A1	-1.05008	0.14586	0.999935
ILMN_1733627	NEDD4L	-1.04355	0.14594	0.999935
ILMN_1708485	BIN3	1.11125	0.14602	0.999935
ILMN_2125675	HNRNPA1P33	-1.19482	0.14605	0.999935
ILMN_3244515	POM121L8P	1.0385	0.1462	0.999935
ILMN_1765401	RRN3	-1.06288	0.1462	0.999935
ILMN_2328776	STK26	-1.08315	0.14628	0.999935
ILMN_1795963	OSGIN1	-1.0706	0.14629	0.999935
ILMN_1729287	NMUR1	1.06043	0.14633	0.999935
ILMN_1748488	TXNL4B	1.04448	0.14636	0.999935
ILMN_3257030	FTH1	1.05539	0.14647	0.999935
ILMN_1704286	FXYD5	-1.11298	0.14658	0.999935
ILMN_1679949	SLC25A23	-1.12431	0.14662	0.999935
ILMN_2043079	ILDR1	1.03095	0.14678	0.999935
ILMN_2227533	ABHD14B	-1.10726	0.14682	0.999935
ILMN_1658807	HMOX2	-1.0529	0.14694	0.999935
ILMN_1775664	LINC00954	1.03633	0.14704	0.999935
ILMN_2166524	CCNYL1	1.03227	0.14715	0.999935
ILMN_3236325	ANKRD65	-1.03521	0.14716	0.999935
ILMN_3205603	LOC729737	1.03821	0.14716	0.999935
ILMN_1783333	CMC2	1.12448	0.14751	0.999935
ILMN_1669376	DRAM1	1.07932	0.14757	0.999935
ILMN_1711862	RNF7	1.10083	0.14789	0.999935
ILMN_2395474	REV1	-1.05856	0.14792	0.999935
ILMN_1812031	PALM	-1.03125	0.14797	0.999935
ILMN_1784540	KBTBD2	-1.08169	0.14803	0.999935
ILMN_1803398	SRF	-1.0762	0.14806	0.999935
ILMN_1713807	MAN1C1	-1.09016	0.14815	0.999935
ILMN_2186678	ARMT1	-1.02738	0.14816	0.999935
ILMN_1673795	HSD17B4	-1.09534	0.14822	0.999935
ILMN_1710514	BCL3	1.16684	0.14824	0.999935
ILMN_1677814	ABCC3	1.09715	0.14832	0.999935
ILMN_1809484	TMOD3	1.06125	0.14832	0.999935
ILMN_1654545	CPSF1	-1.12163	0.14846	0.999935
ILMN_2312228	FUT6	1.10475	0.1485	0.999935
ILMN_1692390	CCNT1	1.06909	0.14851	0.999935
ILMN_3249624	PKD1P1	-1.03314	0.14851	0.999935
ILMN_1803479	USP32	1.03657	0.14855	0.999935
ILMN_3307733	TEFM	1.04871	0.14857	0.999935
ILMN_3251526	USP13	-1.04871	0.1488	0.999935
ILMN_3249261	RPA1	-1.13929	0.14881	0.999935
ILMN_1811880	SLC34A3	-1.03076	0.14884	0.999935
ILMN_1722953	USP47	-1.04856	0.14907	0.999935
ILMN_2193195	CTAGE10P	-1.03138	0.14917	0.999935
ILMN_2110908	MYC	-1.09835	0.14923	0.999935
ILMN_3237774	ACER3	1.04782	0.1493	0.999935
ILMN_1792538	CD7	-1.1945	0.14935	0.999935
ILMN_1727361	LEMD3	-1.07414	0.14944	0.999935
ILMN_1730658	YTHDF2	-1.08552	0.14949	0.999935
ILMN_1791770	SMARCC2	1.04638	0.14952	0.999935
ILMN_3239990	FLJ37786	-1.04237	0.14961	0.999935
ILMN_1802831	MTMR12	-1.05171	0.14977	0.999935
ILMN_3235517	ZNF777	-1.06354	0.14983	0.999935
ILMN_1742147	UBL4A	-1.10424	0.14988	0.999935
ILMN_1654653	KLC1	-1.04586	0.14997	0.999935
ILMN_1662839	PLEKHA1	-1.09825	0.14997	0.999935
ILMN_1804148	TMED4	1.18431	0.15005	0.999935
ILMN_2363426	MAX	1.06328	0.15011	0.999935
ILMN_1746436	HCG27	1.15871	0.1502	0.999935
ILMN_3240022	SNORA73A	1.04546	0.15027	0.999935
ILMN_2132599	ANKRD22	1.18407	0.15041	0.999935
ILMN_1782861	C10orf82	1.03644	0.1505	0.999935
ILMN_1688404	ZMYM4	-1.05123	0.1505	0.999935
ILMN_2324994	IKBIP	-1.04093	0.15054	0.999935
ILMN_1736981	BRD4	1.04146	0.15056	0.999935
ILMN_1780700	GUSBP2	-1.04071	0.15066	0.999935
ILMN_1781039	VPS26A	1.04225	0.15083	0.999935
ILMN_1740749	RPL7A	-1.07465	0.15096	0.999935
ILMN_1686066	LINC01000	1.03405	0.15097	0.999935
ILMN_1710204	TNFRSF4	1.03502	0.15098	0.999935
ILMN_1678292	PEX16	1.03903	0.15105	0.999935
ILMN_1789419	EXOC3	1.06443	0.15106	0.999935
ILMN_1725169	INTS12	1.03832	0.15112	0.999935
ILMN_1746135	PHF23	-1.06898	0.15115	0.999935
ILMN_2352574	ZNF274	-1.05265	0.15125	0.999935
ILMN_1695968	ABCG1	-1.03529	0.1513	0.999935
ILMN_1806999	B9D2	-1.09424	0.1514	0.999935
[truncated: 15,017 more rows]
