# Supplementary material for: Blood Transcriptional Profiling Reveals Immunological Signatures of Distinct States of Infection of Humans with Leishmania infantum
Source: PLoS Negl Trop Dis. 2016 Nov 9;10(11):e0005123. doi: 10.1371/journal.pntd.0005123 (PMC5102635; doi:10.1371/journal.pntd.0005123)
Supplement: S2 Data — (XLSX) [file pntd.0005123.s006.xlsx]

## Sheet: Sheet1
Supplementary data 2. Gene modules identified with WGCNA.
BLACK MODULE	BLUE MODULE	BROWN MODULE	CYAN MODULE	GREENYELLOW MODULE	GRAY60	LIGHTCYAN MODULE	LIGHTGREEN	MAGENTA MODULE	MIDNIGHTBLUE MODULE	SALMON MODULE
ACO2	ABCB9	ABCG1	ADAR	ABCA1	ACACB	ADAM19	ACTA2	AARS	BCL2L13	ABLIM1
ACTR10	ABHD14B	ABHD5	ASPRV1	ACKR1	ADGRE1	ADAM8	AIM2	ABCF1	BIN3	ADARB1
ACTR2	ACAD9	ABR	CARD16	ACOT9	ADGRG5	AGTRAP	ANKRD22	ACOT7	CCT2	ADK
ALYREF	ACADM	ABTB1	CASP1	ACP1	BRI3BP	AKT1	APOL2	ACP2	CEP19	APEX1
ANKMY1	ACSL5	ACAA1	CASP4	ACP5	BTBD6	ALDH3B1	BAK1	ADCY3	CLK3	ATP8B2
ANKRD33	ADD3	ACAP2	CHMP5	ACPT	C16orf93	ARHGEF3	BATF2	AK2	CLPTM1	AXIN2
ANXA7	ADRB2	ACOX1	CMTR1	ACTRT1	CACNG6	ARRB1	BRSK1	AKAP17A	DCAF15	BCL11A
APOBEC3G	ADSL	ACSL1	CTSL	ADCK2	CD24	ATP2A3	BST2	ANXA1	DDX24	BEX2
ARCN1	AFTPH	ACSL4	DDX58	ADD1	CDK2AP1	AXIN1	C1QB	APOBEC3H	DNMT1	BEX4
ARID1A	AK3	ACSS2	DDX60L	ADIPOR1	CEBPE	CAMK1	CEACAM1	APOL3	DUSP19	BLK
ARNTL	AKR7A2	ACTN1	DHX58	ADORA1	CLC	CCR3	CERK	ASCL2	EID2B	BTLA
ASH2L	ALDOA	ACTN4	DYNLT1	ADRA2A	CORO2A	CD300LB	DHRS9	ATIC	EIF4G1	CCDC106
ATP5O	ALG5	ADA	EIF2AK2	ADRA2C	DDAH2	CHST13	FAM111A	ATP5B	EPRS	CCR7
BCL11B	ALKBH7	ADCK3	EPSTI1	ADRBK1	DOK2	COLGALT1	FAM26F	BTG2	ERAP2	CD19
BTN3A3	ANAPC11	ADGRE2	FAM8A1	AGRN	DUSP23	CORO7	FBXO6	CALR	EXO5	CD22
BZW1	ANAPC4	ADGRE3	GADD45B	AHSP	EEF2K	CTDSP1	FCGR1A	CAMK1D	FASN	CD40LG
C6orf62	ANXA2R	ADGRE5	GALM	ALAS2	FYN	DAPK2	FCGR1C	CAMK2G	FCAR	CD5
CCDC117	AP1M1	ADGRG3	HELZ2	ALDOC	GCHFR	DOCK10	GBP1	CASP3	FEM1A	CD72
CCND2	APOA1BP	ADM	HERC5	AMFR	GFI1B	DPEP2	GBP2	CBLB	FKBP14	CD79A
CCT6P3	APOBEC3D	AES	HERC6	AMY2A	GFOD1	DSC2	GBP4	CBX7	FKBP5	CD79B
CCT8	ARGLU1	AGPAT9	IFI35	ANK3	HRK	FBP1	GBP5	CCL5	FOXK1	COBLL1
CDV3	ARHGEF1	AGTPBP1	IFI44	ANKRD9	HYAL3	FES	H2AFJ	CCNB2	FUT6	CXCR5
CLK1	ARL2	AIDA	IFI44L	ANP32B	IL5RA	FHL3	HIST1H2BD	CCNF	GRIPAP1	CXXC5
CMPK1	ARL6IP4	AIF1	IFI6	ANXA2P2	LFNG	GAPT	HIST1H2BK	CD38	HCFC1R1	CYB561A3
COMMD6	ARL6IP5	AIP	IFIH1	AP1S2	LGALS12	HK3	HIST2H2AC	CD44	HEATR1	EPHX2
COPB2	ARMC10	AK1	IFIT1	AP2A1	LINC00936	HNMT	LAP3	CDC20	HNRNPU	ESYT1
CRKL	ARPC1B	AKIRIN2	IFIT2	AP2M1	MFNG	IFI27	LHFPL2	CDCA5	ISG20L2	ESYT2
CTCF	ARPC4	AKNA	IFIT3	AP2S1	MYB	INPP5A	MOV10	CDCA7	ITPK1-AS1	FAIM3
DCK	ARPC5L	AKR1A1	IFIT5	APOBEC3C	MYO15B	KBTBD11	MT1A	CENPM	KCTD13	FAM102A
DDX21	ARRB2	AKR1C3	IFITM1	ARAF	OLIG1	KCNK6	MT2A	CKS1B	KLHL28	FAM117B
DHX15	ASB1	ALDH1A1	IFITM3	ARF4	OLIG2	LAMTOR4	MYOF	CNDP2	KMT2E	FAM129C
DHX40	ASGR2	ALDH2	IL1RN	ARFGAP1	OXER1	LSM10	PARP10	CRYZ	LINC01160	FAM134B
DNAJB1	ASNS	ALOX5	IRF7	ARHGAP11A	PAGR1	LST1	PPP1R2	CTLA4	LMF2	FAM69A
DOCK2	ASPSCR1	ALOX5AP	IRF9	ARHGAP33	PAQR7	MARCKSL1	PSME1	CXCL10	LMOD3	FCER2
DPP9	ATG16L1	ALPK1	ISG15	ARL17A	PNPLA6	MAT2B	PSME2	DDIT4	LOC100128288	FCRL5
DUSP3	ATG3	ALPL	ISG20	ARL6IP1	PTGDR2	MID1IP1	PSTPIP2	DDX39A	LOC100506290	FCRLA
DYRK1A	ATOX1	AMD1	KIAA0319L	ARL6IP6	PYROXD2	MIR223	RHBDF2	DNAJB11	LOC388692	FOXO1
ECH1	ATP13A1	AMICA1	LY6E	ARPP19	RAB37	NRROS	SCO2	DUSP5	LRRFIP1	GNG7
EIF3F	ATP5G1	ANAPC13	MX1	ASCC2	RNASE2	PCED1B	SEPT4	FABP5	MAFF	GRAP
EIF4A3	ATP5I	ANKRD13A	MX2	ASTN1	RNASE3	PCM1	SERPING1	FAM179A	MAGT1	HIP1R
EIF4B	ATP6AP1	ANP32A-IT1	NT5C3A	ATG9A	RRBP1	PITPNM1	SERTAD2	FEN1	MAPK8IP3	HLA-DOA
EIF5	ATP6V0E2	ANPEP	NUB1	ATP1A3	SLC29A1	PLCB2	SIAH1	FKBP4	METTL21A	HLA-DOB
ETS1	ATPIF1	ANTXR2	OAS1	ATP5E	SOCS2	PRKCH	SMCO4	GAR1	MYL12A	HMCES
G3BP2	ATXN7L3B	ANXA2	OAS2	ATP5EP2	SORD	PRKCQ	SOCS1	GARS	MYO3B	HVCN1
GDPD3	AURKAIP1	ANXA3	OAS3	ATP6AP1L	SPNS3	RARA	SP140	GART	OSBPL7	ID3
GLRX3	BAX	AOAH	OASL	ATP6V0C	SSH3	RGS14	STAT1	GAS6	PHIP	IMPDH2
GOLPH3	BBX	AP3B1	PARP12	ATP6V1D	SUOX	RHBDD2	TAP1	GINS2	POFUT1	ITM2C
GPBP1	BCAS4	AP5B1	PARP14	ATP8B5P	TFF3	RHOB	TIMM10	GPR183	PPAPDC1B	KLHL3
GSTO1	BCKDHA	APAF1	PARP9	ATXN10	TMEM216	RNF166	UBE2L6	GSDMD	PPP1CC	LDHB
GTF3C6	BMS1	APBB1IP	PATL1	AVPR2	UHMK1	RNF216P1	VAMP5	GTPBP4	PRRG4	LDLRAP1
HERPUD1	BNIP3	APH1B	PHF11	B3GALT4	VSTM1	S1PR4	WARS	GZMB	PTK2B	LEF1
HMGN2	BOD1	APLP2	PIK3AP1	BABAM1	ZBTB42	SERTAD3	XRN1	H2AFX	RCE1	LEPROTL1
HNRNPA0	BOLA2	APMAP	RBCK1	BAG6	ZNF324	SGK1		HAVCR2	SAFB2	LINC00926
HNRNPA1P10	BOP1	APOBEC3A	RSAD2	BCKDK		SIGLEC10		HCFC1	SELPLG	LPAR5
HNRNPA1P33	BRAT1	APOBEC3F	RTP4	BCL2L1		SLC7A1		HMGB1	SEMA3E	LRRN3
HNRNPA2B1	BRD2	APOBR	SAMD9	BCR		SMC4		HMGCS1	SHROOM4	LTB
HNRNPAB	BRD9	AQP9	SAMD9L	BDNF		SPINT2		HSP90AA1	STAU2-AS1	MAGED1
HNRNPH1	BRK1	ARAP1	SAT1	BLVRB		STARD10		HSPA4	SUPT16H	MAL
HNRNPK	BSDC1	ARAP3	SCARB2	BNIP3L		STK39		HSPD1	TDP1	MEF2C
HNRNPL	BTAF1	ARF3	SHISA5	BPGM		STXBP5		IDH2	TMEM17	MIR600HG
HNRNPM	BUB3	ARHGAP1	SLC26A8	BSG		TBC1D31		IFI27L1	TRIM38	NELL2
HSD17B4	BZW2	ARHGAP15	SP100	BTF3		TNFSF12		ITM2A	TRIM56	NOSIP
IARS2	C12orf57	ARHGAP25	SP110	BTK		TOR4A		LAG3	UBE2G2	PAOX
IK	C15orf57	ARHGAP26	SPATS2L	C11orf80		TRIB1		LDHA	UBXN11	PEBP1
IL6ST	C16orf13	ARHGAP9	SQRDL	C17orf100		XKR8		LDLR	VAMP2	PIK3IP1
KHDRBS1	C16orf58	ARID3A	STAT2	C18orf25				LINC00623	XRCC2	PKIA
KIAA0430	C17orf70	ARPC5	TAP2	C18orf8				LMNB2	XRCC6	PNOC
KIF1B	C17orf89	ARSD	TDRD7	C19orf25				MCM4	YRDC	PNPLA7
KLF13	C19orf12	ASAP1	TMEM140	C1orf162				MCM6	ZMAT3	POU2AF1
LARP7	C19orf38	ASGR1	TNFAIP6	C1orf54				MT1E	ZNF148	PPP1R14A
LPIN2	C19orf48	ATF6	TNFSF10	C21orf2				MT1IP	ZNF394	PRICKLE1
LYZ	C19orf53	ATG16L2	TNFSF13B	C2orf88				MTHFD2	ZNF483	RPL22
MAPRE1	C19orf60	ATG2A	TOR1B	C9orf78				MYL6B	ZNF549	RPL23AP87
MDH1	C1orf50	ATG7	TRAFD1	CA1				NBPF11	ZNF69	RPL36
ME2	C1orf52	ATHL1	TRIM21	CA2				NDUFAF3	ZNF91	RPS13
MMADHC	C20orf27	ATP1B3	TRIM22	CABIN1				NME1		RPS23
MORF4L1	C2CD5	ATP5J	TXNDC12	CADM2				NUDC		RPS2P32
MORF4L2	C4orf48	ATP5J2	TYMP	CALN1				NUP37		SEL1L3
MRFAP1	C5orf15	ATP5L	XAF1	CAMK1G				NUSAP1		SERPINE2
MRPL20	C6orf48	ATP6AP2	ZBP1	CARM1				PAICS		SGK223
MYC	C7orf50	ATP6V0A1		CCDC23				PAPL		SLC7A6
NAP1L1	C7orf55	ATP6V0B		CCDC33				PARP1		SPIB
NCL	C9orf114	ATP6V0D1		CCDC51				PARP3		SPOCK2
NDUFB4	CAPS	ATP6V1A		CCDC93				PCNA		STMN3
NDUFB6	CARD11	ATP6V1B2		CCL8				PHGDH		SUSD3
NSA2	CASC3	B4GALT3		CCM2				PITPNC1		SWAP70
OXSR1	CASP2	B4GALT5		CCNDBP1				PLAC8		SYPL1
PABPC1	CBX3	B9D2		CCNT2				POMP		TCEA3
PAFAH1B1	CBX6	BANP		CCNY				PPP2R4		TCF4
PCBP1	CCDC101	BASP1		CD320				PRC1		TCL1A
PDIA6	CCDC102A	BATF		CDC34				PRDX1		TCL1B
PGAM4	CCDC109B	BAZ1A		CDIPT				PRF1		TLR10
PNRC2	CCDC12	BAZ2B		CDKN1B				PSMA4		TMEM243
POTEKP	CCDC28B	BCL3		CES3				PSMA5		TMEM41B
PPIA	CCDC90B	BCL6		CETN2				PSMB10		TNFRSF13B
PPP1CA	CCDC92	BCLAF1		CFHR2				PSMB2		TNFRSF25
PRDX3	CCNB1IP1	BEST1		CHD8				PSMB6		TRABD2A
PRRC2C	CD247	BICD2		CHIC2				PSMB7		TSPAN3
PSIP1	CD37	BID		CHPT1				PSMB8		VEGFB
PSMA3	CD48	BIN1		CHRNA2				PSMC2		VMA21
PSMC6	CD69	BIRC2		CIDECP				PSMC3		VPREB3
PSMG2	CD7	BNIP2		CISD2				PTTG1		ZCCHC7
PTGER2	CD81	BOLA3		CLCN3				PTTG3P
PTGES2-AS1	CD96	BRI3		CLDND1				RAB5B
RAB29	CD99L2	BST1		CMAS				RANBP1
RBL2	CDC16	BTG1		CNKSR1				RCN1
RBM4	CDC42	BTN2A1		CNPPD1				REC8
RHOT2	CDC42SE2	C10orf105		COL4A3BP				RFC4
RPL12	CDK10	C10orf54		COL6A4P2				RRM1
RPL13A	CDR2	C12orf10		COL8A2				SAR1B
RPL13AP5	CECR5	C12orf75		COPS3				SCD
RPL13AP6	CENPB	C14orf159		COQ6				SDHA
RPL17	CETN3	C15orf39		CORO1B				SETBP1
RPL19	CHCHD4	C16orf72		COX6B1				SGSH
RPL21	CHCHD5	C17orf62		CRAT				STIP1
RPL27A	CHMP4A	C1QBP		CREG1				STMN1
RPL30	CHST12	C1RL		CRLF2				TK1
RPL31	CHTOP	C5AR1		CSNK2A1				TPK1
RPL35A	CIB1	C7orf43		CTTN				TUBA1B
RPL36AL	CLCN7	C8orf59		CUL4A				TUBA1C
RPL39	CLDN15	C9orf142		CYB5R3				TUBB
RPLP0	CLNS1A	C9orf16		CYSLTR1				TUBG1
RPS18	CMC2	CA4		CYSTM1				TYMS
RPS20	CMTM8	CAB39		CYTH2				UBE2C
RPS25	CNIH4	CALM2		DAP				UBE2S
RPS3	CNOT11	CAMKK2		DCAF12				UBFD1
RPS6	CNOT3	CAMLG		DCAF6				WDFY1
RPS6KA3	CNPY2	CANT1		DDB1				YARS
RPSA	CNST	CAP1		DDR1				ZFAS1
RPSAP52	COA1	CARD9		DDX5
S1PR1	COA3	CARHSP1		DEFB108B
SF3B1	COA5	CAST		DEGS1
SF3B6	COMTD1	CBL		DENND6B
SH3BGRL	COPE	CCDC167		DGKD
SMARCD3	CORO1A	CCDC34		DHRS3
SMC3	CORO1C	CCNJL		DHX29
SMG1	CPSF1	CCR1		DKFZp686K1684
SNHG6	CPSF4	CCR2		DLGAP1
SON	CRELD2	CCT3		DMRTB1
SPCS1	CRHR1-IT1	CD14		DMTN
SPSB2	CRIP1	CD1D		DNA2
SRP54	CRTC3	CD244		DNAJA4
SSB	CSTB	CD27		DNAJB2
SSR2	CTC1	CD300A		DPCD
ST6GAL1	CTNNA1	CD300LF		DPF1
STAG2	CTSD	CD33		DPM2
STAG3L5P-PVRIG2P-PILRB	CUTA	CD3D		DPYSL5
STK38	CXCR2	CD3G		DSCAM
TADA3	CYBA	CD4		DUSP22
TAGAP	CYLD	CD46		DVL1
TMED2	DAGLB	CD52		E2F2
TMEM123	DARS	CD53		EDEM2
TOP2B	DBT	CD55		EFNA4
TRMT5	DCAKD	CD58		EIF1
TSPYL1	DCTPP1	CD6		EIF1B
UGP2	DCXR	CD68		EIF2AK1
UQCRBP1	DDT	CD82		EIF3B
VARS	DDX47	CD86		EIF4EBP2
VIM	DDX55	CD8A		EIF5B
VPS9D1	DEXI	CD8B		ELOF1
WASH3P	DFFA	CD93		EMC3
WBP11	DGCR6L	CDA		EMX2OS
WSB1	DGUOK	CDC123		EPB42
XAB2	DHX37	CDC25B		EPHA8
XRCC5	DIABLO	CDC42EP2		EPHB6
XRN2	DIDO1	CDC42SE1		ERMAP
YWHAZ	DIMT1	CDK19		ESPN
ZNF512	DIS3L	CDKN1C		ETFA
	DMWD	CDS2		EXOC1
	DNAJC8	CEACAM3		F2R
	DNLZ	CEBPA		F8A1
	DNPH1	CEBPB		FAH
	DPAGT1	CEBPD		FAM104A
	DPH5	CECR1		FAM117A
	DPM3	CECR6		FAM134A
	DPP7	CELF2		FAM177A1
	DUS2	CENPV		FAM208A
	DYRK4	CEP63		FAM20B
	DYSF	CFD		FAM210B
	ECHS1	CFP		FAM214B
	EEF1B2	CHCHD2		FAM219A
	EEF1D	CHI3L1		FAM43A
	EEF1G	CHI3L2		FAM46A
	EFR3A	CHMP1B		FAM46C
	EIF2B5	CHMP2A		FAM83A-AS1
	EIF2D	CHST15		FAM83F
	EIF3A	CHST7		FAM84A
	EIF3E	CHSY1		FAM89B
	EIF4A2	CIDEB		FAM90A27P
	ELP6	CIR1		FAXDC2
	EMC6	CIRBP		FBXO7
	EMD	CISD1		FCGBP
	EPB41L4A-AS1	CKAP4		FCGR3A
	EPN1	CKS2		FCRL2
	ERGIC3	CLEC4A		FECH
	ETFB	CMIP		FGD3
	EVL	CMTM2		FGF23
	EWSR1	CMTM6		FHL2
	EXOSC1	CNBP		FIBCD1
	EXOSC6	CNEP1R1		FIS1
	EXOSC7	CNN2		FKBP10
	EZR	CNOT8		FKBP8
	F13A1	CNPY3		FLCN
	FAF2	COMMD1		FOXJ3
	FAM101B	COQ10A		FOXO3
	FAM107B	COTL1		FOXO4
	FAM136A	COX17		FURIN
	FAM159A	COX5A		FXR2
	FAM173A	COX6C		FXYD5
	FAM178A	COX7A2		FZD7
	FAM195B	COX7A2L		G6PC
	FAM53B	COX7B		GABARAPL2
	FAM58A	COX7C		GADD45A
	FAM60A	CPD		GATA1
	FAM96B	CPNE3		GATSL3
	FAM98A	CPPED1		GBGT1
	FANCG	CPQ		GCH1
	FAU	CPVL		GDE1
	FBL	CREB5		GDI1
	FGL2	CREBBP		GFOD2
	FIBP	CREBRF		GFRA4
	FKBP11	CRIPAK		GHITM
	FLNA	CRISPLD2		GIMAP2
	FLT3LG	CRK		GJC2
	FTH1	CRLF3		GLRX5
	FTH1P3	CSF1R		GMFG
	FTL	CSF3R		GMPPB
	GALT	CSK		GMPR
	GAMT	CSNK1D		GNA12
	GATAD2B	CSRNP1		GNAS
	GGA2	CST3		GNPTG
	GIMAP1	CTBS		GPA33
	GLE1	CTDSP2		GPC6
	GLG1	CTSH		GPR146
	GLRX	CTSS		GPR153
	GLTSCR2	CUX1		GPX1
	GNL1	CXCL16		GPX4
	GPAA1	CXCL8		GRAMD1A
	GPN2	CXCR1		GRINA
	GPS1	CXCR4		GRM2
	GPX7	CXorf38		GSPT1
	GRN	CYB5A		GSR
	GRWD1	CYB5R4		GUCD1
	GSE1	CYBB		GUK1
	GTPBP3	CYBRD1		GYPB
	GTPBP6	CYC1		GYPC
	HACD3	CYP1B1		GYPE
	HADHA	CYP27A1		H1F0
	HARS	CYP4F3		HAGH
	HDAC1	CYTH4		HBD
	HDDC2	CYTIP		HBE1
	HDHD2	DAZAP2		HBG1
	HIBCH	DBI		HBG2
	HIGD2A	DCP2		HBM
	HIRIP3	DDA1		HBQ1
	HIST1H4C	DDX3X		HCP5
	HLA-B	DEDD2		HCST
	HLA-DMA	DEF8		HDAC6
	HLA-DMB	DENND2D		HDAC7
	HLA-F	DENND3		HDGF
	HMGXB3	DENND5A		HIST1H1C
	HNRNPD	DESI1		HIVEP3
	HNRNPUL2	DGAT2		HK1
	HSP90B1	DGCR2		HMBS
	HSPA1A	DHRS13		HOXB6
	ICOS	DHRS7		HOXD3
	IFNLR1	DHX34		HPCAL1
	IGJ	DIAPH1		HPS1
	IGLL1	DICER1		HSD17B12
	IL11RA	DIP2B		HSFY1P1
	ILF3	DIRC2		HSP90AB1
	ILKAP	DNAJB6		HSP90AB3P
	IMP3	DNASE1L1		ICAM2
	IMP4	DNTTIP1		IER3
	INTS1	DOCK11		IFIT1B
	IRF1	DOCK5		IGF2BP2
	IRS2	DOCK8		IGFBP1
	ISOC2	DPEP3		IL32
	ITPA	DPM1		ILK
	ITPR3	DPYSL2		IRF3
	JOSD1	DUSP1		IRX1
	JUN	DUSP18		ISCA1
	KANSL2	DUSP6		ISCU
	KAT2A	DYNLL1		ISLR
	KCTD20	E2F3		IST1
	KDM1A	EAPP		ITIH5
	KDM2B	EDEM1		ITLN1
	KHSRP	EFCAB14		JAZF1
	KIAA0125	EFHD2		JTB
	KIAA0391	EHBP1L1		JUND
	KLHDC3	EIF3K		KANSL1
	KRTCAP2	EIF4E3		KAT2B
	LAMTOR2	EIF5A		KCNJ10
	LCMT1	ELF1		KDM4B
	LEMD2	ELL		KIAA1958
	LEMD3	ELMO1		KIR3DL1
	LETM1	ELOVL5		KIR3DL2
	LGALS9	ELOVL6		KLC3
	LIME1	EMILIN2		KLF1
	LINC00116	EMP3		KLHL22
	LINC00857	ENTPD1		KPNA1
	LINC00938	ERAL1		KRT1
	LINC00999	ERGIC1		LGALS3
	LINC01420	ETS2		LINC00452
	LOC100507547	ETV6		LINC00921
	LOC148413	EVI2A		LINC00989
	LOC284023	EVI2B		LMNA
	LRP10	EXTL3		LOC100240735
	LRRC75A-AS1	EZH2		LOC441455
	LRRK2	F11R		LPCAT3
	LSM1	F2RL1		LRPAP1
	LSM2	FAM129A		LY86
	LSM4	FAM129B		LYL1
	LSM7	FAM170B		LYPD3
	LSP1	FAM198B		MAF1
	LTA	FAM212B		MAGEL2
	LUC7L	FAM217B		MAP2K2
	LY9	FAM3A		MAP2K3
	LYSMD4	FAM45A		MAP3K11
	MANF	FAM49B		MAP4K4
	MAP1S	FAM53C		MARCH2
	MAP3K7CL	FAM65A		MARCH8
	MAPK13	FAM65B		MBNL3
	MAPKAPK5-AS1	FAR2		MCOLN1
	MARK2	FBRS		MED1
	MAT2A	FBXL5		MED25
	MATK	FBXO11		MEGF10
	MATR3	FBXO18		METTL22
	MED16	FCER1A		MGEA5
	MED22	FCER1G		MGST2
	METAP2	FCGR2A		MICAL1
	MFGE8	FCGR3B		MIR1224
	MGC57346	FCGRT		MIR182
	MGMT	FCHO1		MIR1976
	MGRN1	FCN1		MIR877
	MICB	FDFT1		MKLN1
	MIF	FEZ2		MKRN1
	MIS12	FFAR2		MLKL
	MLLT6	FGR		MNT
	MMD	FKBP1A		MOSPD3
	MMP23B	FLI1		MPC2
	MPC1	FLII		MPP1
	MRFAP1L1	FLOT1		MPPE1
	MRGBP	FLOT2		MROH8
	MRPL13	FNDC3B		MRPS6
	MRPL17	FNIP1		MSH3
	MRPL22	FOS		MSI2
	MRPL37	FOXN3		MTMR12
	MRPL38	FPR1		MTMR14
	MRPL43	FPR2		MTRR
	MRPL45	FRAT1		MTSS1
	MRPL52	FRAT2		MTX1
	MRPS11	FRMD8		MUC6
	MRPS12	FSCN1		MYL4
	MRPS17	FUT7		NACC1
	MRPS18A	FYB		NAPA
	MRPS26	G6PD		NCAM1
	MRPS31	GAA		NCAN
	MTA1	GAB2		NCDN
	MTFP1	GABARAPL1		NCOA4
	MTMR3	GALK1		NECAP2
	MUM1	GAS7		NFE2
	MXD4	GBA		NFIX
	MYDGF	GCA		NINJ2
	MZB1	GFI1		NLRX1
	NAA10	GHRL		NME2
	NAA20	GK		NME4
	NAA38	GLB1		NOL10
	NARS	GLIPR1		NOP10
	NAT10	GLIPR2		NOXO1
	NCBP2-AS2	GLT1D1		NPL
	NCF1	GMIP		NPM1
	NCF1B	GNA13		NPRL3
	NCF1C	GNA15		NR1D1
	NCOA3	GNAI2		NSUN3
	NDUFA7	GNAI3		NT5DC3
	NDUFA8	GNB2		NTAN1
	NDUFB7	GNG10		NUCB1
	NDUFB8	GNS		NUDT14
	NDUFB9	GPR137		OAT
	NDUFC1	GPR162		OCRL
	NDUFS3	GPR18		ODC1
	NDUFS7	GPSM3		OPRL1
	NEK8	GRB2		OPTN
	NENF	GSDMB		OR2W3
	NFATC2IP	GSK3B		OR2W5
	NFKB1	GTF3A		OR7E156P
	NHP2L1	GZMA		ORMDL1
	NICN1	GZMH		ORMDL3
	NIPAL3	H2AFY		OSBP2
	NME3	H3F3B		P2RX7
	NMRAL1	H3F3C		PA2G4
	NMRK1	HAL		PABPC5
	NOC3L	HAPLN3		PAG1
	NOL11	HBP1		PANK3
	NOL6	HCG27		PARVG
	NOP58	HCK		PCBP4
	NPM3	HCLS1		PCTP
	NRD1	HECA		PDCD10
	NSMCE1	HEXB		PDRG1
	NSMCE2	HIATL1		PDXK
	NSMF	HIGD1A		PDZK1IP1
	NT5C	HINT1		PEA15
	NUCKS1	HINT2		PGLS
	NUDT18	HIST1H2AC		PHB2
	NUDT2	HIST1H2BC		PHLDB1
	NUP43	HK2		PHOSPHO1
	NXT1	HLA-E		PIK3R2
	OAZ2	HLX		PIM1
	OCIAD2	HMGA1		PINK1
	OGT	HMGCR		PIP4K2A
	OPA3	HMOX1		PITHD1
	ORAOV1	HN1		PKN1
	ORC5	HS1BP3		PKNOX1
	OS9	HSD17B11		PLEK2
	OSER1	HSDL2		PMEPA1
	OSTC	HSH2D		PNP
	OXLD1	HSPA7		PNPLA2
	OXR1	HSPB1		POC1B
	PAF1	HTATIP2		POLL
	PAFAH1B3	ICAM3		POLR1D
	PAQR8	IER5		PPM1B
	PARD6A	IFI16		PPM1M
	PARK7	IFI27L2		PPME1
	PARP8	IFI30		PPP1R11
	PAXBP1	IFITM2		PPP1R13B
	PCID2	IFNAR1		PPP2CA
	PDCL3	IFNGR1		PPP2R5B
	PDXP	IFNGR2		PRDM9
	PET100	IFRD1		PRDX2
	PGRMC1	IGF2R		PRDX5
	PGRMC2	IGSF6		PRDX6
	PHB	IL10RB		PRKCZ
	PHF5A	IL12RB1		PRNP
	PHRF1	IL13RA1		PRR5
	PIAS4	IL17RA		PSD4
	PIEZO1	IL1B		PSENEN
	PIGU	IL1R2		PSMD4
	PIN1	IL21R		PSME4
	PLD6	IL6R		PSMF1
	PLEK	IMPA2		PSTPIP1
	PLEKHA8P1	IMPDH1		PTDSS1
	PLEKHB2	INPP5D		PTK6
	PMM1	IP6K1		PTMS
	PMS2P4	IQGAP1		PTPN7
	PNKD	IQSEC1		PTPRA
	POLD2	IRAK3		R3HDM4
	POLE3	IRF2BPL		RAB11FIP3
	POLE4	ITGA5		RAB24
	POLR2F	ITGAL		RAB2B
	POLR2H	ITGAM		RAB3GAP1
	POLR2I	ITGAX		RAB3IL1
	POLR2J3	ITGB2		RAB40C
	POLR3GL	ITGB7		RABAC1
	PPCS	ITK		RAD23A
	PPM1G	ITM2B		RANBP10
	PPP1R18	ITPK1		RAP1GAP
	PPP1R35	ITPRIP		RAP2A
	PPP2R2A	JARID2		RAP2B
	PPP3R1	JMJD1C		RASGRP2
	PRDX4	JUNB		RASSF4
	PREB	KAT6A		RBM22
	PRKD2	KAT8		RBM38
	PSMD8	KBTBD2		RBM41
	PTPN11	KCNJ15		RBX1
	PTPN22	KCNJ2		REEP5
	PTPN4	KDM3B		RENBP
	PTPRC	KDM6B		REPIN1
	PTS	KIAA0226L		RFNG
	PUS1	KIAA0513		RFXANK
	QARS	KIAA0556		RGCC
	RABL2B	KIAA1324		RGS10
	RALBP1	KIAA1551		RGS19
	RASGRP1	KIAA1598		RHOQ
	RASSF7	KIF20B		RIOK3
	RBM14	KLF11		RNF10
	RBM15	KLF6		RNF11
	RCC2	KLHDC4		RNF123
	REXO4	KLHL21		RNF14
	RFTN1	KLRD1		RNF213
	RFX7	KPNB1		RNF40
	RHOA	LACTB		RNF5
	RING1	LAGE3		ROPN1B
	RNF115	LAMP2		RPIA
	RNF19B	LAMTOR3		RPLP2
	RNF7	LAPTM5		RPS6KL1
	RNGTT	LASP1		RPS9
	RNMTL1	LAT		RRAGA
	ROMO1	LAT2		RRP7BP
	RP9	LBHD1		RSRP1
	RPA2	LCK		RTEL1
	RPAIN	LCP1		RTF1
	RPL10A	LHPP		RUNDC3A
	RPL13	LILRA2		S100P
	RPL13P5	LILRA3		SAMD15
	RPL14	LILRA5		SAP25
	RPL15	LILRA6		SASS6
	RPL23	LILRB2		SCAF11
	RPL24	LINC00173		SEC11A
	RPL26	LINC00265		SELENBP1
	RPL27	LINC01000		SELK
	RPL28	LITAF		SEMA6B
	RPL29	LMBRD1		SENP7
	RPL35	LMNB1		SERPINA13P
	RPL5	LMO2		SESN3
	RPN2	LOC100129034		SGSM2
	RPP40	LOC100129550		SH3BGRL3
	RPS10	LOC643733		SH3GLB2
	RPS10P7	LOC646214		SHARPIN
	RPS14	LOC728392		SHB
	RPS15A	LPAR2		SIAH2
	RPS29	LPPR2		SIPA1L3
	RPS3A	LRCH4		SLC14A1
	RPS6KB2	LRG1		SLC1A5
	RPS7	LRMP		SLC25A14
	RPUSD2	LRP3		SLC25A23
	RPUSD4	LRRC25		SLC25A37
	RRP36	LSM5		SLC25A39
	RSL24D1	LTBR		SLC25A45
	RUFY1	LYN		SLC2A1
	RWDD1	LYSMD2		SLC2A11
	S100A4	LYST		SLC30A3
	SAE1	MAEA		SLC35A1
	SAFB	MAFB		SLC35G6
	SARNP	MAN2B1		SLC38A2
	SDF2L1	MANBA		SLC38A5
	SDHAF1	MAP1LC3A		SLC48A1
	SDHAF3	MAP2K1		SLC4A1
	SDPR	MAP2K4		SLC6A10P
	SEC11C	MAP3K1		SLC6A8
	SEC14L1	MAP3K2		SLC7A5
	SEC61A1	MAP3K3		SLC7A5P2
	SERINC3	MAP3K5		SLC8B1
	SERPINB1	MAP4K1		SLITRK1
	SET	MAP7D1		SMARCA2
	SF3A3	MAPK1		SMG6
	SFXN4	MAPK3		SMIM1
	SH3GLB1	MAPKAPK3		SMIM10L2B
	SHMT2	MARC1		SMIM24
	SIL1	MARCH7		SMOX
	SIVA1	MARCKS		SMPD2
	SKAP1	MAST3		SMU1
	SLAMF6	MBD6		SNAPC2
	SLC18B1	MBOAT7		SNCA
	SLC22A4	MBP		SNRPD2P2
	SLC25A19	MCL1		SNX11
	SLC25A25-AS1	MCM7		SNX3
	SLC25A28	MCOLN2		SOX12
	SLC25A6	MDH2		SPATA2L
	SLC26A6	MEFV		SPICE1
	SLC2A6	MEGF9		SPRYD3
	SLC2A8	MFSD6		SRRD
	SLC30A5	MGAT1		SRSF8
	SLC39A3	MIAT		SSBP3
	SLC41A3	MIDN		ST13
	SLC44A1	MKL1		ST13P4
	SLC4A7	MKNK1		ST6GALNAC4
	SLC9A3R1	MLF2		STARD3
	SLTM	MME		STAU1
	SLU7	MMP25		STOM
	SMARCD2	MNDA		STRADB
	SMIM19	MOB1A		STX10
	SMIM4	MOB3A		SUCLG2
	SMS	MOSPD2		SUN2
	SMUG1	MPZL1		SYF2
	SNF8	MRPL11		SYT15
	SNHG1	MRPL14		TANGO2
	SNHG9	MRPL23		TARDBP
	SNORA12	MRPL27		TARP
	SNORD13	MRPL32		TAX1BP1
	SNRPC	MRPL36		TBC1D10B
	SNRPD2	MRPL41		TBC1D22B
	SNRPF	MRPL51		TCEAL3
	SNRPG	MRPL54		TCEAL4
	SORT1	MRPS15		TCEB2
	SP2	MRPS16		TCTA
	SPCS3	MRVI1		TERF2IP
	SPG7	MS4A6A		TESC
	SPNS1	MS4A7		TFDP1
	SPSB3	MSL1		TGM2
	SRC	MSMO1		TIAF1
	SRM	MSN		TM2D3
	SRP9	MSRA		TMBIM1
	SRPRB	MSRB1		TMCC2
	SRRT	MT1F		TMEM120A
	SRSF6	MT1X		TMEM145
	SRXN1	MTA2		TMEM158
	SS18L2	MTF1		TMEM175
	SSNA1	MTMR10		TMEM183A
	SSR3	MXD1		TMEM183B
	SSR4	MYADM		TMEM198
	SSU72	MYD88		TMEM219
	STK26	MYH9		TMEM59
	STOML2	MYLIP		TMEM63A
	STRA13	MYO1F		TMEM63B
	STXBP2	MYO9B		TMEM86B
	STYX	N4BP1		TMOD1
	SUB1	NAAA		TMSB4X
	SUGP1	NABP1		TNIP1
	SUGP2	NACC2		TNRC6C
	SUMF2	NADK		TNS1
	SUZ12	NAGK		TPD52L2
	SYTL1	NAMPT		TPGS2
	TACO1	NCF2		TPM1
	TAF1C	NCF4		TPRA1
	TAF6L	NCOA1		TRAK2
	TALDO1	NCSTN		TRAPPC5
	TAPBP	NDE1		TRIM10
	TAPBPL	NDEL1		TRIM17
	TBC1D10C	NDRG1		TRIM41
	TCEAL8	NDST1		TRIM44
	TCF25	NDUFA12		TRIM58
	TEX264	NDUFA13		TRIML1
	TFAM	NDUFA2		TRIP12
	THEM6	NDUFA3		TSG101
	THOC2	NDUFA4		TSPAN5
	TIAL1	NDUFAB1		TSTA3
	TIMM22	NDUFB11		TTC25
	TIMM8B	NDUFB2		TTC32
	TM2D1	NDUFS8		TUBB4B
	TMED3	NDUFV2		TYK2
	TMEM106C	NEDD9		TYW1
	TMEM126B	NFE2L2		UBALD1
	TMEM134	NFIL3		UBAP1
	TMEM141	NFKB2		UBB
	TMEM156	NFKBIA		UBE2D3
	TMEM194A	NFYC		UBE2F
	TMEM218	NGRN		UBE2H
	TMEM238	NIN		UBE2M
	TMEM256	NINJ1		UBE2O
	TMEM258	NKG7		UBE2W
	TMEM259	NLRP12		UBL7
	TMEM261	NLRP3		UBLCP1
	TMEM50B	NMT1		UBQLN1
	TMEM79	NOD2		UBXN6
	TMEM99	NOP56		UCP2
	TMX1	NOTCH1		UIMC1
	TNFAIP8L1	NPC2		UMODL1-AS1
	TOMM22	NPTN		UQCRH
	TOMM34	NQO2		UROD
	TOMM40	NR1H2		USF1
	TOMM7	NRBF2		USF2
	TP53I13	NSFL1C		USP4
	TPI1P2	NT5C2		USP7
	TPP1	NUAK2		VIPR1
	TRA2B	NUDT1		VTI1B
	TRAF5	NUMB		VWA3A
	TRAM1	NUP214		VWCE
	TRANK1	NUP88		WBP2
	TRAPPC2L	NUTF2		WDR13
	TRAPPC6A	OGFR		WDR26
	TRIAP1	OIP5-AS1		WDR45
	TRIB2	OSBPL1A		WDR89
	TRIB3	OSBPL2		WIPI2
	TSC22D1	OSBPL8		WNK1
	TSC22D4	OSCAR		WWP2
	TSPAN31	OST4		XPO7
	TSR3	OSTF1		YBX1
	TUBB1	P2RX1		YBX3
	TUBGCP6	P2RY13		YBX3P1
	TUG1	PACS1		YIPF1
	TXLNA	PACSIN2		YIPF6
	TXNDC17	PADI4		YOD1
	TYSND1	PAIP2		YPEL3
	UBA7	PAK1		YTHDC1
	UBAC2	PAK2		YY1AP1
	UBE2Q2	PAN3		ZBED5
	UBQLN4	PANX2		ZBTB40
	UBR2	PAPD4		ZBTB44
	UBR4	PAPOLA		ZC3HAV1
	UBXN4	PARP4		ZDHHC12
	UQCC1	PBX2		ZMAT2
	UQCC2	PCMTD1		ZNF280C
	UQCRQ	PCNT		ZNF296
	URI1	PCNX		ZNF395
	UXT	PCSK7		ZNF524
	VAMP8	PDE4B		ZNF576
	VPS16	PDK3		ZNF580
	VPS36	PDLIM7		ZNF586
	VPS51	PDZD4		ZNF594
	WASF2	PECAM1		ZNF653
	WASH1	PELI1		ZNF674
	WBSCR22	PELI2
	WDR1	PELO
	WDR18	PFDN5
	WDR4	PFKFB3
	WDR54	PFKFB4
	WDR75	PFKP
	WDR82	PGD
	WDR83OS	PGM1
	WIBG	PGS1
	WIPF1	PHC2
	YIF1A	PHF21A
	YWHAE	PHF3
	ZBTB3	PI3
	ZDHHC16	PI4KAP1
	ZDHHC6	PIAS1
	ZDHHC8	PICALM
	ZFAND2A	PIGB
	ZFAND3	PIK3CD
	ZFP90	PILRA
	ZFPM1	PIM3
	ZMAT5	PISD
	ZMYND11	PJA2
	ZNF266	PLAUR
	ZNF302	PLBD1
	ZNF511	PLCG1
	ZNF526	PLCG2
	ZNF581	PLEKHF1
	ZNF593	PLEKHG3
	ZNF688	PLEKHO2
	ZNF689	PLIN3
	ZNFX1	PLP2
	ZNHIT3	PLXDC2
	ZRANB2	PLXNB2
	ZSWIM1	POLR2A
		POLR2C
		POTEF
		PPA1
		PPFIA1
		PPM1F
		PPOX
		PPP1CB
		PPP1R15A
		PPP1R16B
		PPP2R5A
		PPP4R1
		PPT1
		PPTC7
		PRAM1
		PRCP
		PREX1
		PRKAR1A
		PRKCB
		PRKCD
		PROK2
		PRR13
		PSAP
		PSMA6
		PTAFR
		PTBP3
		PTEN
		PTGS2
		PTP4A3
		PTPN12
		PTPN6
		PTPRCAP
		PTPRE
		PTTG1IP
		PUM2
		PVRIG
		PXN
		PYCARD
		PYGL
		PYHIN1
		QPCT
		QSOX1
		RAB11FIP1
		RAB27A
		RAB31
		RAB32
		RAB5A
		RAB5C
		RAB7A
		RAB8A
		RAB8B
		RAC1
		RAF1
		RALB
		RALGDS
		RAN
		RANGAP1
		RAPGEF2
		RARRES3
		RASSF2
		RASSF5
		RBM23
		RBM47
		RBMS1
		RBP7
		RBPJ
		RCBTB2
		RCSD1
		RELL1
		REM2
		REPS2
		RERE
		REXO2
		RFWD2
		RFX1
		RGL2
		RGL4
		RGS18
		RGS2
		RHOG
		RILPL2
		RIN2
		RIN3
		RINL
		RMI2
		RNA5S9
		RNASE6
		RNASEH2C
		RNASET2
		RNF13
		RNF130
		RNF135
		RNF144B
		RNF149
		RNF24
		RNF38
		RNF44
		RNH1
		RNPEP
		RNU4-2
		ROPN1L
		RPA3
		RPL21P28
		RPL9
		RPS21
		RPS27L
		RPS6KA1
		RPS6KA5
		RRAGB
		RRAGD
		RRP12
		RTFDC1
		RTN1
		RTN3
		RTN4
		RXRA
		RYBP
		S100A11
		S100A6
		SAMD3
		SAMM50
		SARAF
		SARS2
		SBK1
		SBNO2
		SCAP
		SCPEP1
		SCYL1
		SDCBP
		SEC61G
		SELL
		SEMA4A
		SEMA4B
		SEP15
		SEPW1
		SERINC1
		SERPINA1
		SERPINA10
		SF3B2
		SF3B5
		SFMBT2
		SH2B3
		SH2D1A
		SH2D3C
		SH3KBP1
		SHFM1
		SHKBP1
		SHOC2
		SIGLEC5
		SIN3A
		SIPA1
		SIPA1L2
		SIRPA
		SIRPG
		SKAP2
		SLA
		SLAMF7
		SLC11A1
		SLC12A9
		SLC15A3
		SLC15A4
		SLC16A3
		SLC16A5
		SLC19A1
		SLC22A18
		SLC24A4
		SLC25A42
		SLC25A44
		SLC27A1
		SLC2A3
		SLC31A2
		SLC40A1
		SLC43A2
		SLC44A2
		SLC7A7
		SLCO3A1
		SLIRP
		SLPI
		SMA4
		SMAP2
		SNN
		SNRK
		SNRNP25
		SNRPA1
		SNX10
		SNX2
		SNX27
		SOD1
		SOD2
		SORL1
		SP1
		SP3
		SPAG9
		SPG11
		SPI1
		SRGN
		SRP19
		SRPK1
		SSH2
		ST3GAL4
		ST6GALNAC2
		ST6GALNAC6
		ST8SIA4
		STAMBPL1
		STAT3
		STAT5A
		STAT5B
		STAT6
		STK10
		STK16
		STK17B
		STK4
		STK40
		STX11
		STX3
		SULF2
		SULT1A2
		SUMO3
		SUPT4H1
		SUSD6
		SVIL
		SYK
		SYTL3
		SZRD1
		TACC1
		TACC3
		TADA2B
		TAGLN2
		TBC1D14
		TBC1D24
		TBL1X
		TBPL1
		TBXAS1
		TCAF1
		TCIRG1
		TCTEX1D2
		TDG
		TFEB
		TFRC
		TGFBI
		TGFBR2
		TGM3
		TGOLN2
		THEMIS
		THEMIS2
		THOC5
		THOC7
		TIA1
		TIMM23
		TIMP1
		TIMP2
		TKT
		TLE3
		TLE4
		TLR1
		TLR4
		TLR5
		TLR8
		TM9SF2
		TMBIM6
		TMCC3
		TMEM14B
		TMEM154
		TMEM164
		TMEM167B
		TMEM170B
		TMEM184B
		TMEM43
		TMEM71
		TMEM8A
		TMEM91
		TMEM9B
		TMUB1
		TMX4
		TNFAIP2
		TNFRSF10B
		TNFRSF1A
		TNFRSF1B
		TNFRSF8
		TOM1
		TOMM6
		TOR1AIP1
		TOX2
		TP53INP1
		TPST2
		TRAK1
		TREM1
		TREML2
		TRIM25
		TRIM33
		TRIM8
		TRIOBP
		TRPM6
		TSC22D3
		TSEN34
		TSEN54
		TSPAN17
		TSPO
		TSSC4
		TST
		TTC38
		TTYH3
		TXNIP
		TXNRD1
		TYROBP
		UBA1
		UBC
		UBL5
		UBN1
		UBTD1
		UBXN2B
		ULK1
		UNC119
		UNC93B1
		UQCRHL
		URM1
		UROS
		USB1
		USP10
		USP3
		USP32
		VAMP3
		VASP
		VCAN
		VENTX
		VIMP
		VMP1
		VNN2
		VPS37B
		VPS37C
		VPS4B
		VPS8
		WAC
		WAS
		WBP1L
		WHAMM
		WLS
		WTAP
		XPC
		XPO6
		YBEY
		YPEL5
		YWHAB
		YWHAQ
		ZAP70
		ZBED1
		ZBTB34
		ZDHHC18
		ZDHHC7
		ZFAND5
		ZFP36
		ZFP36L1
		ZMIZ1
		ZNF106
		ZNF185
		ZNF217
		ZNF385A
		ZNF428
		ZNF438
		ZNF467
		ZNF641
		ZNF746
		ZNHIT1
		ZYG11B
		ZYX
